# Supplementary material for: Regulating through-space charge transfer interactions in donor–acceptor MOFs for thermally activated delayed fluorescence and X-ray scintillators
Source: Chem Sci. 2025 Aug 12;16(36):16770–9. doi: 10.1039/d5sc02235e (PMC12365922; doi:10.1039/d5sc02235e)
Supplement: SC-016-D5SC02235E-s002 [file SC-016-D5SC02235E-s002.cif]

# Supplementary Information (SI) for Chemical Science.
# This journal is © The Royal Society of Chemistry 2025

####################################################################### 
# 
# This file contains crystal structure data downloaded from the 
# Cambridge Structural Database (CSD) hosted by the Cambridge 
# Crystallographic Data Centre (CCDC).
# 
# Full information about CCDC data access policies and citation 
# guidelines are available at http://www.ccdc.cam.ac.uk/access/V1 
# 
# Audit and citation data items may have been added by the CCDC. 
# Please retain this information to preserve the provenance of 
# this file and to allow appropriate attribution of the data. 
# 
#######################################################################

data_20171007-18
_database_code_depnum_ccdc_archive 'CCDC 2413460'
loop_
_audit_author_name
_audit_author_address
'xinyue yan'
;zzu
China
;
_audit_update_record             
;
2024-12-28 deposited with the CCDC.	2025-08-12 downloaded from the CCDC.
;
_audit_creation_date             2024-12-10
_audit_creation_method           
;
Olex2 1.3
(compiled 2020.11.12 svn.r5f609507 for OlexSys, GUI svn.r6408)
;
_shelx_SHELXL_version_number     2019/2
_chemical_name_common            ?
_chemical_name_systematic        ?
_chemical_formula_moiety         'C32 H22 Cd N6 O5, C18 H12'
_chemical_formula_sum            'C50 H34 Cd N6 O5'
_chemical_formula_weight         911.23
_chemical_melting_point          ?
loop_
_atom_type_symbol
_atom_type_description
_atom_type_scat_dispersion_real
_atom_type_scat_dispersion_imag
_atom_type_scat_source
C C 0.0181 0.0091 'International Tables Vol C Tables 4.2.6.8 and 6.1.1.4'
H H 0.0000 0.0000 'International Tables Vol C Tables 4.2.6.8 and 6.1.1.4'
Cd Cd 0.1185 4.6533 'International Tables Vol C Tables 4.2.6.8 and 6.1.1.4'
N N 0.0311 0.0180 'International Tables Vol C Tables 4.2.6.8 and 6.1.1.4'
O O 0.0492 0.0322 'International Tables Vol C Tables 4.2.6.8 and 6.1.1.4'

_shelx_space_group_comment       
;
The symmetry employed for this shelxl refinement is uniquely defined
by the following loop, which should always be used as a source of
symmetry information in preference to the above space-group names.
They are only intended as comments.
;
_space_group_crystal_system      monoclinic
_space_group_IT_number           14
_space_group_name_H-M_alt        'P 1 21/c 1'
_space_group_name_Hall           '-P 2ybc'
loop_
_space_group_symop_operation_xyz
'x, y, z'
'-x, y+1/2, -z+1/2'
'-x, -y, -z'
'x, -y-1/2, z-1/2'

_cell_length_a                   16.14702(14)
_cell_length_b                   26.9656(2)
_cell_length_c                   9.27142(9)
_cell_angle_alpha                90
_cell_angle_beta                 104.8509(10)
_cell_angle_gamma                90
_cell_volume                     3902.06(6)
_cell_formula_units_Z            4
_cell_measurement_reflns_used    13909
_cell_measurement_temperature    120.01(10)
_cell_measurement_theta_max      73.0460
_cell_measurement_theta_min      5.1730
_shelx_estimated_absorpt_T_max   0.421
_shelx_estimated_absorpt_T_min   0.369
_exptl_absorpt_coefficient_mu    4.979
_exptl_absorpt_correction_T_max  1.00000
_exptl_absorpt_correction_T_min  0.87400
_exptl_absorpt_correction_type   multi-scan
_exptl_absorpt_process_details   
;
CrysAlisPro 1.171.39.28b (Rigaku Oxford Diffraction, 2015)
Empirical absorption correction using spherical harmonics,
 implemented in SCALE3 ABSPACK scaling algorithm.
;
_exptl_absorpt_special_details   ?
_exptl_crystal_colour            ?
_exptl_crystal_density_diffrn    1.551
_exptl_crystal_density_meas      ?
_exptl_crystal_density_method    ?
_exptl_crystal_description       block
_exptl_crystal_F_000             1856
_exptl_crystal_size_max          0.25
_exptl_crystal_size_mid          0.22
_exptl_crystal_size_min          0.21
_exptl_transmission_factor_max   ?
_exptl_transmission_factor_min   ?
_diffrn_reflns_av_R_equivalents  0.0206
_diffrn_reflns_av_unetI/netI     0.0230
_diffrn_reflns_Laue_measured_fraction_full 0.999
_diffrn_reflns_Laue_measured_fraction_max 0.975
_diffrn_reflns_limit_h_max       19
_diffrn_reflns_limit_h_min       -20
_diffrn_reflns_limit_k_max       24
_diffrn_reflns_limit_k_min       -32
_diffrn_reflns_limit_l_max       11
_diffrn_reflns_limit_l_min       -11
_diffrn_reflns_number            21847
_diffrn_reflns_point_group_measured_fraction_full 0.999
_diffrn_reflns_point_group_measured_fraction_max 0.975
_diffrn_reflns_theta_full        67.684
_diffrn_reflns_theta_max         73.494
_diffrn_reflns_theta_min         4.333
_diffrn_ambient_environment      N~2~
_diffrn_ambient_temperature      120.01(10)
_diffrn_detector                 'CCD plate'
_diffrn_detector_area_resol_mean ?
_diffrn_measured_fraction_theta_full 0.999
_diffrn_measured_fraction_theta_max 0.975
_diffrn_measurement_details      
;
List of Runs (angles in degrees, time in seconds):

  # Type    Start    End  Width  t~exp~   \w     \q     \k     \f   Frames
#--------------------------------------------------------------------------
  1  \w    -37.00   1.00   0.50    0.50    --    0.00  82.00  30.00   76
  2  \w     24.00  89.00   0.50    0.50    --    0.00  82.00  30.00  130
  3  \w    -89.00 -41.00   0.50    0.50    --    0.00 -38.00-180.00   96
  4  \w    147.00 175.00   0.50    0.50    --   98.20  45.00  60.00   56
  5  \w    110.00 188.00   0.50    0.50    --   98.20  45.00  30.00  156
  6  \w     10.00 130.00   0.50    0.50    --   98.20 -61.00   0.00  240
  7  \w     96.00 175.00   0.50    0.50    --   98.20  45.00  90.00  158
  8  \w     42.00 114.00   0.50    0.50    --   98.20 -61.00-120.00  144
  9  \w     10.00 127.00   0.50    0.50    --   98.20 -45.00-150.00  234
 10  \w     24.00  66.00   0.50    0.50    --   98.20 -45.00  30.00   84
 11  \w     69.00  94.00   0.50    0.50    --   98.20 -45.00  30.00   50
 12  \w      9.00  37.00   0.50    0.50    --   98.20 -77.00 150.00   56
 13  \w     92.00 118.00   0.50    0.50    --   98.20 -77.00 150.00   52
 14  \w     72.00 115.00   0.50    0.50    --   98.20  45.00  60.00   86
;
_diffrn_measurement_device       'four-circle diffractometer'
_diffrn_measurement_device_type  'XtaLAB AFC12 (RINC): Kappa single'
_diffrn_measurement_method       '\w scans'
_diffrn_orient_matrix_type       
'CrysAlisPro convention (1999,Acta A55,543-557)'
_diffrn_orient_matrix_UB_11      0.0434905000
_diffrn_orient_matrix_UB_12      0.0314252000
_diffrn_orient_matrix_UB_13      0.1372077000
_diffrn_orient_matrix_UB_21      -0.0822837000
_diffrn_orient_matrix_UB_22      0.0310306000
_diffrn_orient_matrix_UB_23      -0.0207630000
_diffrn_orient_matrix_UB_31      -0.0328433000
_diffrn_orient_matrix_UB_32      -0.0362431000
_diffrn_orient_matrix_UB_33      0.1014621000
_diffrn_radiation_monochromator  graphite
_diffrn_radiation_probe          x-ray
_diffrn_radiation_type           'Cu K\a'
_diffrn_radiation_wavelength     1.54184
_diffrn_source                   'fine-focus sealed X-ray tube'
_diffrn_source_type              'Enhance (Cu) X-ray Source'
_reflns_Friedel_coverage         0.000
_reflns_Friedel_fraction_full    .
_reflns_Friedel_fraction_max     .
_reflns_number_gt                7246
_reflns_number_total             7676
_reflns_odcompleteness_completeness 99.94
_reflns_odcompleteness_iscentric 1
_reflns_odcompleteness_theta     66.97
_reflns_special_details          
;
 Reflections were merged by SHELXL according to the crystal
 class for the calculation of statistics and refinement.
 
 _reflns_Friedel_fraction is defined as the number of unique
 Friedel pairs measured divided by the number that would be
 possible theoretically, ignoring centric projections and
 systematic absences.
;
_reflns_threshold_expression     'I > 2\s(I)'
_computing_cell_refinement       'CrysAlisPro 1.171.39.28b (Rigaku OD, 2015)'
_computing_data_collection       'CrysAlisPro 1.171.39.28b (Rigaku OD, 2015)'
_computing_data_reduction        'CrysAlisPro 1.171.39.28b (Rigaku OD, 2015)'
_computing_molecular_graphics    'Olex2 1.3 (Dolomanov et al., 2009)'
_computing_publication_material  'Olex2 1.3 (Dolomanov et al., 2009)'
_computing_structure_refinement  'SHELXL 2019/2 (Sheldrick, 2015)'
_computing_structure_solution    ?
_refine_diff_density_max         0.379
_refine_diff_density_min         -0.568
_refine_diff_density_rms         0.068
_refine_ls_extinction_coef       0.00035(3)
_refine_ls_extinction_expression Fc^*^=kFc[1+0.001xFc^2^\l^3^/sin(2\q)]^-1/4^
_refine_ls_extinction_method     'SHELXL-2019/2 (Sheldrick 2019)'
_refine_ls_goodness_of_fit_ref   1.039
_refine_ls_hydrogen_treatment    mixed
_refine_ls_matrix_type           full
_refine_ls_number_parameters     567
_refine_ls_number_reflns         7676
_refine_ls_number_restraints     2
_refine_ls_R_factor_all          0.0262
_refine_ls_R_factor_gt           0.0247
_refine_ls_restrained_S_all      1.039
_refine_ls_shift/su_max          0.004
_refine_ls_shift/su_mean         0.000
_refine_ls_structure_factor_coef Fsqd
_refine_ls_weighting_details     
'w=1/[\s^2^(Fo^2^)+(0.0361P)^2^+2.2228P] where P=(Fo^2^+2Fc^2^)/3'
_refine_ls_weighting_scheme      calc
_refine_ls_wR_factor_gt          0.0659
_refine_ls_wR_factor_ref         0.0668
_refine_special_details          ?
_olex2_refinement_description    
;
1. Fixed Uiso
 At 1.2 times of:
  All C(H) groups, All C(H,H) groups
2. Restrained distances
 O5-H5A = O5-H5B
 0.85 with sigma of 0.01
3.a Aromatic/amide H refined with riding coordinates:
 C1(H1), C2(H2), C4(H4), C5(H5), C10(H10), C11(H11), C12(H12), C13(H13),
 C15(H15), C16(H16), C17(H17), C18(H18), C21(H21), C22(H22), C24(H24), C25(H25),
  C27(H27), C28(H28), C30(H30), C31(H31), C34(H34), C35(H35), C36(H36),
 C37(H37), C40(H40), C41(H41), C42(H42), C43(H43), C46(H46), C47(H47), C48(H48),
  C49(H49)
;
_atom_sites_solution_hydrogens   mixed
_atom_sites_solution_primary     ?
_atom_sites_solution_secondary   ?
loop_
_atom_site_label
_atom_site_type_symbol
_atom_site_fract_x
_atom_site_fract_y
_atom_site_fract_z
_atom_site_U_iso_or_equiv
_atom_site_adp_type
_atom_site_occupancy
_atom_site_site_symmetry_order
_atom_site_calc_flag
_atom_site_refinement_flags_posn
_atom_site_refinement_flags_adp
_atom_site_refinement_flags_occupancy
_atom_site_disorder_assembly
_atom_site_disorder_group
Cd1 Cd 0.04539(2) 0.74820(2) 0.21416(2) 0.01105(5) Uani 1 1 d . . . . .
O1 O 0.18132(7) 0.77237(5) 0.25813(13) 0.0173(2) Uani 1 1 d . . . . .
O2 O 0.19183(7) 0.82193(5) 0.45603(15) 0.0220(3) Uani 1 1 d . . . . .
O3 O 0.90001(7) 0.81902(5) 0.44031(14) 0.0212(3) Uani 1 1 d . . . . .
O4 O 0.90959(7) 0.78181(5) 0.66027(13) 0.0173(2) Uani 1 1 d . . . . .
O5 O 0.04805(7) 0.72208(5) -0.03439(12) 0.0139(2) Uani 1 1 d D . . . .
H5A H 0.0923(12) 0.7040(9) -0.030(3) 0.048(8) Uiso 1 1 d D . . . .
N1 N 0.09536(8) 0.67354(5) 0.32359(15) 0.0147(3) Uani 1 1 d . . . . .
N2 N 0.12057(9) 0.49715(5) 0.49579(15) 0.0154(3) Uani 1 1 d . . . . .
N3 N 0.22834(9) 0.53744(5) 0.68200(15) 0.0154(3) Uani 1 1 d . . . . .
N4 N 0.20720(9) 0.45040(5) 0.69573(15) 0.0153(3) Uani 1 1 d . . . . .
N5 N 0.44576(9) 0.48687(6) 1.15379(16) 0.0217(3) Uani 1 1 d . . . . .
N6 N 0.01616(8) 0.32276(5) 0.38075(15) 0.0144(3) Uani 1 1 d . . . . .
C1 C 0.15497(10) 0.67238(6) 0.45460(19) 0.0157(3) Uani 1 1 d . . . . .
H1 H 0.181280 0.702637 0.494512 0.019 Uiso 1 1 calc R U . . .
C2 C 0.17977(10) 0.62914(6) 0.53396(18) 0.0155(3) Uani 1 1 d . . . . .
H2 H 0.222238 0.629756 0.626303 0.019 Uiso 1 1 calc R U . . .
C3 C 0.14159(10) 0.58484(6) 0.47645(18) 0.0135(3) Uani 1 1 d . . . . .
C4 C 0.08053(10) 0.58567(6) 0.33941(19) 0.0170(3) Uani 1 1 d . . . . .
H4 H 0.054040 0.555838 0.296222 0.020 Uiso 1 1 calc R U . . .
C5 C 0.05920(10) 0.63033(6) 0.26764(19) 0.0172(3) Uani 1 1 d . . . . .
H5 H 0.017210 0.630682 0.174725 0.021 Uiso 1 1 calc R U . . .
C6 C 0.16493(10) 0.53711(6) 0.55658(18) 0.0136(3) Uani 1 1 d . . . . .
C7 C 0.24692(10) 0.49289(6) 0.74708(18) 0.0141(3) Uani 1 1 d . . . . .
C8 C 0.14520(10) 0.45479(6) 0.56956(18) 0.0147(3) Uani 1 1 d . . . . .
C9 C 0.31671(10) 0.49061(6) 0.88652(18) 0.0153(3) Uani 1 1 d . . . . .
C10 C 0.36100(11) 0.53311(7) 0.9460(2) 0.0191(4) Uani 1 1 d . . . . .
H10 H 0.348411 0.564127 0.896659 0.023 Uiso 1 1 calc R U . . .
C11 C 0.42395(11) 0.52933(7) 1.0789(2) 0.0212(4) Uani 1 1 d . . . . .
H11 H 0.453454 0.558686 1.119370 0.025 Uiso 1 1 calc R U . . .
C12 C 0.40292(12) 0.44622(7) 1.0942(2) 0.0226(4) Uani 1 1 d . . . . .
H12 H 0.417257 0.415672 1.145574 0.027 Uiso 1 1 calc R U . . .
C13 C 0.33877(11) 0.44597(7) 0.96177(19) 0.0193(3) Uani 1 1 d . . . . .
H13 H 0.310600 0.416019 0.923473 0.023 Uiso 1 1 calc R U . . .
C14 C 0.09979(10) 0.40898(6) 0.50513(18) 0.0141(3) Uani 1 1 d . . . . .
C15 C 0.03990(11) 0.41007(6) 0.36696(19) 0.0180(3) Uani 1 1 d . . . . .
H15 H 0.027020 0.440226 0.312900 0.022 Uiso 1 1 calc R U . . .
C16 C -0.00045(11) 0.36640(6) 0.31004(19) 0.0180(3) Uani 1 1 d . . . . .
H16 H -0.041844 0.367388 0.216496 0.022 Uiso 1 1 calc R U . . .
C17 C 0.07413(11) 0.32206(7) 0.51440(19) 0.0165(3) Uani 1 1 d . . . . .
H17 H 0.086309 0.291388 0.565856 0.020 Uiso 1 1 calc R U . . .
C18 C 0.11655(11) 0.36411(6) 0.57960(19) 0.0176(3) Uani 1 1 d . . . . .
H18 H 0.156705 0.362273 0.674339 0.021 Uiso 1 1 calc R U . . .
C19 C 0.22290(10) 0.79893(6) 0.36464(18) 0.0142(3) Uani 1 1 d . . . . .
C20 C 0.31847(10) 0.80182(6) 0.38152(18) 0.0147(3) Uani 1 1 d . . . . .
C21 C 0.35589(10) 0.77717(7) 0.28210(19) 0.0179(3) Uani 1 1 d . . . . .
H21 H 0.320848 0.759816 0.199589 0.021 Uiso 1 1 calc R U . . .
C22 C 0.44426(10) 0.77788(7) 0.30312(19) 0.0187(3) Uani 1 1 d . . . . .
H22 H 0.468980 0.761210 0.234054 0.022 Uiso 1 1 calc R U . . .
C23 C 0.49719(10) 0.80272(6) 0.42415(19) 0.0160(3) Uani 1 1 d . . . . .
C24 C 0.45883(10) 0.82797(7) 0.5216(2) 0.0208(4) Uani 1 1 d . . . . .
H24 H 0.493660 0.845579 0.603740 0.025 Uiso 1 1 calc R U . . .
C25 C 0.37050(10) 0.82771(7) 0.5000(2) 0.0193(3) Uani 1 1 d . . . . .
H25 H 0.345485 0.845389 0.566820 0.023 Uiso 1 1 calc R U . . .
C26 C 0.59222(10) 0.80196(6) 0.45219(19) 0.0158(3) Uani 1 1 d . . . . .
C27 C 0.63199(10) 0.80692(7) 0.33621(19) 0.0183(3) Uani 1 1 d . . . . .
H27 H 0.598082 0.810460 0.236605 0.022 Uiso 1 1 calc R U . . .
C28 C 0.72077(10) 0.80673(7) 0.36480(19) 0.0176(3) Uani 1 1 d . . . . .
H28 H 0.746969 0.810671 0.284715 0.021 Uiso 1 1 calc R U . . .
C29 C 0.77170(10) 0.80083(6) 0.50949(19) 0.0152(3) Uani 1 1 d . . . . .
C30 C 0.73236(10) 0.79439(7) 0.62527(19) 0.0178(3) Uani 1 1 d . . . . .
H30 H 0.766348 0.788989 0.723982 0.021 Uiso 1 1 calc R U . . .
C31 C 0.64365(10) 0.79581(7) 0.59733(19) 0.0189(3) Uani 1 1 d . . . . .
H31 H 0.617611 0.792572 0.677843 0.023 Uiso 1 1 calc R U . . .
C32 C 0.86808(10) 0.80072(6) 0.53859(18) 0.0143(3) Uani 1 1 d . . . . .
C33 C 0.34197(11) 0.48081(7) 0.45022(19) 0.0183(3) Uani 1 1 d . . . . .
C34 C 0.39804(12) 0.45605(8) 0.5696(2) 0.0242(4) Uani 1 1 d . . . . .
H34 H 0.442122 0.474236 0.636154 0.029 Uiso 1 1 calc R U . . .
C35 C 0.39031(13) 0.40598(8) 0.5920(2) 0.0298(4) Uani 1 1 d . . . . .
H35 H 0.429293 0.389943 0.672823 0.036 Uiso 1 1 calc R U . . .
C36 C 0.32569(13) 0.37877(8) 0.4969(2) 0.0290(4) Uani 1 1 d . . . . .
H36 H 0.319604 0.344365 0.513665 0.035 Uiso 1 1 calc R U . . .
C37 C 0.27065(12) 0.40205(7) 0.3784(2) 0.0241(4) Uani 1 1 d . . . . .
H37 H 0.226576 0.383297 0.313769 0.029 Uiso 1 1 calc R U . . .
C38 C 0.27791(11) 0.45278(7) 0.35045(19) 0.0190(3) Uani 1 1 d . . . . .
C39 C 0.22151(11) 0.47696(8) 0.21994(19) 0.0212(4) Uani 1 1 d . . . . .
C40 C 0.15970(12) 0.44936(9) 0.1149(2) 0.0302(5) Uani 1 1 d . . . . .
H40 H 0.153751 0.414830 0.129980 0.036 Uiso 1 1 calc R U . . .
C41 C 0.10817(13) 0.47193(10) -0.0088(2) 0.0377(5) Uani 1 1 d . . . . .
H41 H 0.066174 0.453115 -0.077624 0.045 Uiso 1 1 calc R U . . .
C42 C 0.11739(13) 0.52224(10) -0.0333(2) 0.0379(5) Uani 1 1 d . . . . .
H42 H 0.082144 0.537583 -0.119674 0.045 Uiso 1 1 calc R U . . .
C43 C 0.17709(13) 0.54991(9) 0.0664(2) 0.0309(5) Uani 1 1 d . . . . .
H43 H 0.183018 0.584210 0.047925 0.037 Uiso 1 1 calc R U . . .
C44 C 0.22983(11) 0.52803(8) 0.1962(2) 0.0219(4) Uani 1 1 d . . . . .
C45 C 0.29221(11) 0.55763(7) 0.30491(19) 0.0202(4) Uani 1 1 d . . . . .
C46 C 0.29728(12) 0.60946(7) 0.2906(2) 0.0261(4) Uani 1 1 d . . . . .
H46 H 0.259964 0.625582 0.207977 0.031 Uiso 1 1 calc R U . . .
C47 C 0.35521(13) 0.63724(8) 0.3940(2) 0.0324(5) Uani 1 1 d . . . . .
H47 H 0.357836 0.672143 0.382000 0.039 Uiso 1 1 calc R U . . .
C48 C 0.40980(14) 0.61418(8) 0.5158(2) 0.0330(5) Uani 1 1 d . . . . .
H48 H 0.449695 0.633409 0.587069 0.040 Uiso 1 1 calc R U . . .
H5B H 0.0032(11) 0.7040(8) -0.046(3) 0.040 Uiso 1 1 d D U . . .
C49 C 0.40642(12) 0.56360(8) 0.5337(2) 0.0263(4) Uani 1 1 d . . . . .
H49 H 0.444056 0.548242 0.617530 0.032 Uiso 1 1 calc R U . . .
C50 C 0.34769(11) 0.53430(7) 0.4291(2) 0.0189(4) Uani 1 1 d . . . . .

loop_
_atom_site_aniso_label
_atom_site_aniso_U_11
_atom_site_aniso_U_22
_atom_site_aniso_U_33
_atom_site_aniso_U_23
_atom_site_aniso_U_13
_atom_site_aniso_U_12
Cd1 0.00811(8) 0.01165(8) 0.01210(8) 0.00065(4) 0.00021(5) 0.00018(3)
O1 0.0098(5) 0.0237(6) 0.0173(6) -0.0006(5) 0.0014(4) -0.0033(5)
O2 0.0120(6) 0.0263(7) 0.0287(7) -0.0073(5) 0.0070(5) -0.0027(5)
O3 0.0116(6) 0.0271(7) 0.0257(7) 0.0065(5) 0.0062(5) 0.0027(5)
O4 0.0097(5) 0.0242(6) 0.0167(6) -0.0009(5) 0.0007(4) 0.0029(5)
O5 0.0091(5) 0.0174(6) 0.0148(6) -0.0010(4) 0.0022(4) -0.0003(4)
N1 0.0126(6) 0.0139(7) 0.0168(7) 0.0001(5) 0.0024(5) 0.0014(5)
N2 0.0154(7) 0.0141(7) 0.0154(7) 0.0002(5) 0.0016(5) -0.0008(5)
N3 0.0162(7) 0.0154(7) 0.0135(7) -0.0004(5) 0.0016(5) -0.0005(5)
N4 0.0154(7) 0.0156(7) 0.0128(6) 0.0002(5) -0.0001(5) -0.0012(5)
N5 0.0175(7) 0.0278(8) 0.0171(7) -0.0003(6) -0.0005(6) -0.0011(6)
N6 0.0121(6) 0.0146(7) 0.0155(7) -0.0016(5) 0.0019(5) -0.0011(5)
C1 0.0153(8) 0.0145(8) 0.0163(8) -0.0020(6) 0.0022(6) -0.0004(6)
C2 0.0143(7) 0.0162(8) 0.0143(7) -0.0008(6) 0.0005(6) 0.0004(6)
C3 0.0125(7) 0.0143(8) 0.0140(7) -0.0004(6) 0.0040(6) 0.0008(6)
C4 0.0165(8) 0.0149(8) 0.0170(8) -0.0018(6) -0.0002(6) -0.0016(6)
C5 0.0150(8) 0.0160(8) 0.0177(8) -0.0005(7) -0.0011(6) -0.0003(6)
C6 0.0133(7) 0.0145(8) 0.0134(7) -0.0015(6) 0.0041(6) 0.0002(6)
C7 0.0152(7) 0.0143(8) 0.0121(7) 0.0001(6) 0.0025(6) -0.0014(6)
C8 0.0145(8) 0.0148(8) 0.0146(8) 0.0001(6) 0.0032(6) -0.0002(6)
C9 0.0146(8) 0.0177(8) 0.0131(8) -0.0007(6) 0.0026(6) 0.0001(6)
C10 0.0199(8) 0.0180(9) 0.0177(8) -0.0011(7) 0.0017(7) -0.0020(7)
C11 0.0188(8) 0.0222(9) 0.0198(8) -0.0039(7) 0.0001(7) -0.0039(7)
C12 0.0227(9) 0.0224(9) 0.0193(9) 0.0033(7) -0.0007(7) 0.0002(7)
C13 0.0200(8) 0.0180(8) 0.0172(8) 0.0007(7) 0.0000(7) -0.0021(7)
C14 0.0125(7) 0.0150(8) 0.0145(7) -0.0008(6) 0.0028(6) -0.0013(6)
C15 0.0179(8) 0.0148(8) 0.0180(8) 0.0025(6) -0.0014(7) 0.0001(6)
C16 0.0164(8) 0.0174(8) 0.0169(8) 0.0000(7) -0.0020(6) 0.0000(6)
C17 0.0170(8) 0.0160(8) 0.0153(8) 0.0025(6) 0.0018(6) -0.0019(6)
C18 0.0189(8) 0.0171(8) 0.0143(8) 0.0015(6) -0.0003(6) -0.0020(7)
C19 0.0107(7) 0.0139(8) 0.0172(8) 0.0038(6) 0.0018(6) -0.0006(6)
C20 0.0097(7) 0.0158(8) 0.0175(8) 0.0033(6) 0.0016(6) -0.0004(6)
C21 0.0131(8) 0.0214(8) 0.0170(8) -0.0029(7) 0.0001(6) -0.0014(6)
C22 0.0130(8) 0.0237(9) 0.0189(8) -0.0036(7) 0.0030(6) 0.0010(7)
C23 0.0103(7) 0.0177(8) 0.0193(8) 0.0016(7) 0.0023(6) -0.0004(6)
C24 0.0132(8) 0.0254(9) 0.0215(9) -0.0066(7) 0.0004(7) -0.0019(7)
C25 0.0131(8) 0.0237(9) 0.0213(8) -0.0054(7) 0.0049(7) -0.0010(6)
C26 0.0098(7) 0.0154(8) 0.0213(8) -0.0007(6) 0.0022(6) 0.0000(6)
C27 0.0123(8) 0.0228(9) 0.0180(8) 0.0022(7) 0.0004(6) 0.0014(6)
C28 0.0132(8) 0.0223(9) 0.0173(8) 0.0023(7) 0.0041(6) 0.0007(6)
C29 0.0100(7) 0.0151(8) 0.0197(8) -0.0008(6) 0.0024(6) 0.0003(6)
C30 0.0124(8) 0.0220(9) 0.0174(8) -0.0005(7) 0.0009(6) -0.0007(6)
C31 0.0137(8) 0.0235(9) 0.0195(8) -0.0012(7) 0.0045(6) -0.0003(7)
C32 0.0099(7) 0.0135(8) 0.0182(8) -0.0031(6) 0.0013(6) 0.0006(6)
C33 0.0165(8) 0.0234(9) 0.0145(8) -0.0002(7) 0.0034(6) 0.0025(7)
C34 0.0221(9) 0.0290(10) 0.0181(9) -0.0007(7) -0.0011(7) 0.0019(8)
C35 0.0315(10) 0.0285(10) 0.0254(10) 0.0068(8) 0.0001(8) 0.0087(8)
C36 0.0336(11) 0.0208(9) 0.0326(10) 0.0006(8) 0.0085(9) 0.0044(8)
C37 0.0234(9) 0.0247(9) 0.0240(9) -0.0054(7) 0.0059(7) -0.0001(7)
C38 0.0168(8) 0.0255(9) 0.0151(8) -0.0034(7) 0.0049(6) 0.0015(7)
C39 0.0147(8) 0.0345(10) 0.0149(8) -0.0025(7) 0.0044(7) 0.0016(7)
C40 0.0207(9) 0.0475(13) 0.0212(9) -0.0051(9) 0.0030(7) -0.0051(9)
C41 0.0185(9) 0.0686(17) 0.0210(10) -0.0066(10) -0.0038(8) -0.0034(10)
C42 0.0217(10) 0.0691(17) 0.0184(9) 0.0069(10) -0.0029(8) 0.0120(10)
C43 0.0256(10) 0.0473(13) 0.0201(9) 0.0092(9) 0.0065(8) 0.0145(9)
C44 0.0165(8) 0.0348(11) 0.0156(8) 0.0025(8) 0.0064(7) 0.0069(7)
C45 0.0179(8) 0.0275(10) 0.0178(8) 0.0040(7) 0.0095(7) 0.0046(7)
C46 0.0270(9) 0.0283(10) 0.0276(10) 0.0088(8) 0.0152(8) 0.0052(8)
C47 0.0362(11) 0.0240(10) 0.0431(12) 0.0045(9) 0.0210(9) -0.0009(8)
C48 0.0348(11) 0.0281(11) 0.0366(11) -0.0053(9) 0.0100(9) -0.0095(9)
C49 0.0244(9) 0.0297(10) 0.0235(9) -0.0004(8) 0.0038(8) -0.0033(8)
C50 0.0167(8) 0.0245(9) 0.0170(8) 0.0007(7) 0.0069(7) 0.0008(7)

_geom_special_details            
;
 All esds (except the esd in the dihedral angle between two l.s. planes)
 are estimated using the full covariance matrix.  The cell esds are taken
 into account individually in the estimation of esds in distances, angles
 and torsion angles; correlations between esds in cell parameters are only
 used when they are defined by crystal symmetry.  An approximate (isotropic)
 treatment of cell esds is used for estimating esds involving l.s. planes.
;
loop_
_geom_bond_atom_site_label_1
_geom_bond_atom_site_label_2
_geom_bond_distance
_geom_bond_site_symmetry_2
_geom_bond_publ_flag
Cd1 O1 2.2248(11) . ?
Cd1 O4 2.2697(11) 4_475 ?
Cd1 O5 2.4205(11) . ?
Cd1 O5 2.4551(11) 4_576 ?
Cd1 N1 2.3053(14) . ?
Cd1 N6 2.3143(14) 2 ?
O1 C19 1.264(2) . ?
O2 C19 1.254(2) . ?
O3 C32 1.257(2) . ?
O4 C32 1.263(2) . ?
O5 H5A 0.857(10) . ?
O5 H5B 0.857(10) . ?
N1 C1 1.343(2) . ?
N1 C5 1.346(2) . ?
N2 C6 1.336(2) . ?
N2 C8 1.338(2) . ?
N3 C6 1.338(2) . ?
N3 C7 1.343(2) . ?
N4 C7 1.339(2) . ?
N4 C8 1.336(2) . ?
N5 C11 1.339(2) . ?
N5 C12 1.338(2) . ?
N6 C16 1.340(2) . ?
N6 C17 1.348(2) . ?
C1 H1 0.9500 . ?
C1 C2 1.382(2) . ?
C2 H2 0.9500 . ?
C2 C3 1.387(2) . ?
C3 C4 1.394(2) . ?
C3 C6 1.486(2) . ?
C4 H4 0.9500 . ?
C4 C5 1.376(2) . ?
C5 H5 0.9500 . ?
C7 C9 1.483(2) . ?
C8 C14 1.482(2) . ?
C9 C10 1.388(2) . ?
C9 C13 1.391(2) . ?
C10 H10 0.9500 . ?
C10 C11 1.386(2) . ?
C11 H11 0.9500 . ?
C12 H12 0.9500 . ?
C12 C13 1.389(2) . ?
C13 H13 0.9500 . ?
C14 C15 1.394(2) . ?
C14 C18 1.385(2) . ?
C15 H15 0.9500 . ?
C15 C16 1.383(2) . ?
C16 H16 0.9500 . ?
C17 H17 0.9500 . ?
C17 C18 1.381(2) . ?
C18 H18 0.9500 . ?
C19 C20 1.513(2) . ?
C20 C21 1.393(2) . ?
C20 C25 1.388(2) . ?
C21 H21 0.9500 . ?
C21 C22 1.390(2) . ?
C22 H22 0.9500 . ?
C22 C23 1.395(2) . ?
C23 C24 1.396(2) . ?
C23 C26 1.489(2) . ?
C24 H24 0.9500 . ?
C24 C25 1.389(2) . ?
C25 H25 0.9500 . ?
C26 C27 1.393(2) . ?
C26 C31 1.398(2) . ?
C27 H27 0.9500 . ?
C27 C28 1.389(2) . ?
C28 H28 0.9500 . ?
C28 C29 1.391(2) . ?
C29 C30 1.391(2) . ?
C29 C32 1.510(2) . ?
C30 H30 0.9500 . ?
C30 C31 1.389(2) . ?
C31 H31 0.9500 . ?
C33 C34 1.406(2) . ?
C33 C38 1.416(2) . ?
C33 C50 1.462(3) . ?
C34 H34 0.9500 . ?
C34 C35 1.377(3) . ?
C35 H35 0.9500 . ?
C35 C36 1.390(3) . ?
C36 H36 0.9500 . ?
C36 C37 1.375(3) . ?
C37 H37 0.9500 . ?
C37 C38 1.403(3) . ?
C38 C39 1.468(2) . ?
C39 C40 1.414(3) . ?
C39 C44 1.406(3) . ?
C40 H40 0.9500 . ?
C40 C41 1.374(3) . ?
C41 H41 0.9500 . ?
C41 C42 1.390(4) . ?
C42 H42 0.9500 . ?
C42 C43 1.372(3) . ?
C43 H43 0.9500 . ?
C43 C44 1.413(3) . ?
C44 C45 1.465(3) . ?
C45 C46 1.408(3) . ?
C45 C50 1.413(2) . ?
C46 H46 0.9500 . ?
C46 C47 1.376(3) . ?
C47 H47 0.9500 . ?
C47 C48 1.389(3) . ?
C48 H48 0.9500 . ?
C48 C49 1.377(3) . ?
C49 H49 0.9500 . ?
C49 C50 1.412(3) . ?

loop_
_geom_angle_atom_site_label_1
_geom_angle_atom_site_label_2
_geom_angle_atom_site_label_3
_geom_angle
_geom_angle_site_symmetry_1
_geom_angle_site_symmetry_3
_geom_angle_publ_flag
O1 Cd1 O4 175.48(4) . 4_475 ?
O1 Cd1 O5 90.13(4) . . ?
O1 Cd1 O5 87.37(4) . 4_576 ?
O1 Cd1 N1 87.57(5) . . ?
O1 Cd1 N6 97.04(5) . 2 ?
O4 Cd1 O5 96.10(4) 4_475 4_576 ?
O4 Cd1 O5 86.48(4) 4_475 . ?
O4 Cd1 N1 89.70(5) 4_475 . ?
O4 Cd1 N6 85.96(5) 4_475 2 ?
O5 Cd1 O5 177.11(4) . 4_576 ?
N1 Cd1 O5 94.32(5) . . ?
N1 Cd1 O5 87.03(4) . 4_576 ?
N1 Cd1 N6 173.63(5) . 2 ?
N6 Cd1 O5 90.08(4) 2 . ?
N6 Cd1 O5 88.78(4) 2 4_576 ?
C19 O1 Cd1 127.61(11) . . ?
C32 O4 Cd1 127.04(10) . 4_676 ?
Cd1 O5 Cd1 143.98(6) . 4_575 ?
Cd1 O5 H5A 109.7(18) . . ?
Cd1 O5 H5A 92.5(18) 4_575 . ?
Cd1 O5 H5B 93.5(17) . . ?
Cd1 O5 H5B 105.2(17) 4_575 . ?
H5A O5 H5B 110(3) . . ?
C1 N1 Cd1 120.48(11) . . ?
C1 N1 C5 117.90(14) . . ?
C5 N1 Cd1 121.20(11) . . ?
C6 N2 C8 114.57(14) . . ?
C6 N3 C7 114.66(14) . . ?
C8 N4 C7 114.75(14) . . ?
C12 N5 C11 116.57(15) . . ?
C16 N6 Cd1 124.35(11) . 2_545 ?
C16 N6 C17 117.81(14) . . ?
C17 N6 Cd1 117.82(11) . 2_545 ?
N1 C1 H1 118.5 . . ?
N1 C1 C2 122.94(16) . . ?
C2 C1 H1 118.5 . . ?
C1 C2 H2 120.6 . . ?
C1 C2 C3 118.84(15) . . ?
C3 C2 H2 120.6 . . ?
C2 C3 C4 118.52(15) . . ?
C2 C3 C6 121.55(14) . . ?
C4 C3 C6 119.93(15) . . ?
C3 C4 H4 120.5 . . ?
C5 C4 C3 119.03(15) . . ?
C5 C4 H4 120.5 . . ?
N1 C5 C4 122.75(15) . . ?
N1 C5 H5 118.6 . . ?
C4 C5 H5 118.6 . . ?
N2 C6 N3 125.47(15) . . ?
N2 C6 C3 116.62(14) . . ?
N3 C6 C3 117.92(14) . . ?
N3 C7 C9 117.46(14) . . ?
N4 C7 N3 125.02(15) . . ?
N4 C7 C9 117.53(14) . . ?
N2 C8 C14 116.99(14) . . ?
N4 C8 N2 125.53(15) . . ?
N4 C8 C14 117.48(15) . . ?
C10 C9 C7 120.75(15) . . ?
C10 C9 C13 118.39(15) . . ?
C13 C9 C7 120.86(15) . . ?
C9 C10 H10 120.7 . . ?
C11 C10 C9 118.59(17) . . ?
C11 C10 H10 120.7 . . ?
N5 C11 C10 124.03(17) . . ?
N5 C11 H11 118.0 . . ?
C10 C11 H11 118.0 . . ?
N5 C12 H12 118.0 . . ?
N5 C12 C13 123.96(17) . . ?
C13 C12 H12 118.0 . . ?
C9 C13 H13 120.8 . . ?
C12 C13 C9 118.44(16) . . ?
C12 C13 H13 120.8 . . ?
C15 C14 C8 120.53(15) . . ?
C18 C14 C8 120.94(14) . . ?
C18 C14 C15 118.52(15) . . ?
C14 C15 H15 120.6 . . ?
C16 C15 C14 118.74(15) . . ?
C16 C15 H15 120.6 . . ?
N6 C16 C15 123.04(15) . . ?
N6 C16 H16 118.5 . . ?
C15 C16 H16 118.5 . . ?
N6 C17 H17 118.6 . . ?
N6 C17 C18 122.72(15) . . ?
C18 C17 H17 118.6 . . ?
C14 C18 H18 120.4 . . ?
C17 C18 C14 119.17(15) . . ?
C17 C18 H18 120.4 . . ?
O1 C19 C20 115.67(14) . . ?
O2 C19 O1 125.71(15) . . ?
O2 C19 C20 118.61(14) . . ?
C21 C20 C19 120.72(15) . . ?
C25 C20 C19 120.14(15) . . ?
C25 C20 C21 119.09(15) . . ?
C20 C21 H21 119.9 . . ?
C22 C21 C20 120.29(15) . . ?
C22 C21 H21 119.9 . . ?
C21 C22 H22 119.5 . . ?
C21 C22 C23 120.97(16) . . ?
C23 C22 H22 119.5 . . ?
C22 C23 C24 118.20(15) . . ?
C22 C23 C26 121.68(15) . . ?
C24 C23 C26 120.11(15) . . ?
C23 C24 H24 119.5 . . ?
C25 C24 C23 120.92(16) . . ?
C25 C24 H24 119.5 . . ?
C20 C25 C24 120.50(16) . . ?
C20 C25 H25 119.8 . . ?
C24 C25 H25 119.8 . . ?
C27 C26 C23 121.48(15) . . ?
C27 C26 C31 118.47(15) . . ?
C31 C26 C23 120.06(15) . . ?
C26 C27 H27 119.7 . . ?
C28 C27 C26 120.64(16) . . ?
C28 C27 H27 119.7 . . ?
C27 C28 H28 119.7 . . ?
C27 C28 C29 120.68(16) . . ?
C29 C28 H28 119.7 . . ?
C28 C29 C32 120.00(15) . . ?
C30 C29 C28 118.97(15) . . ?
C30 C29 C32 121.03(15) . . ?
C29 C30 H30 119.8 . . ?
C31 C30 C29 120.37(15) . . ?
C31 C30 H30 119.8 . . ?
C26 C31 H31 119.6 . . ?
C30 C31 C26 120.82(16) . . ?
C30 C31 H31 119.6 . . ?
O3 C32 O4 125.72(14) . . ?
O3 C32 C29 117.72(14) . . ?
O4 C32 C29 116.56(14) . . ?
C34 C33 C38 118.41(17) . . ?
C34 C33 C50 121.59(16) . . ?
C38 C33 C50 120.00(16) . . ?
C33 C34 H34 119.3 . . ?
C35 C34 C33 121.30(18) . . ?
C35 C34 H34 119.3 . . ?
C34 C35 H35 119.9 . . ?
C34 C35 C36 120.27(18) . . ?
C36 C35 H35 119.9 . . ?
C35 C36 H36 120.3 . . ?
C37 C36 C35 119.50(19) . . ?
C37 C36 H36 120.3 . . ?
C36 C37 H37 119.2 . . ?
C36 C37 C38 121.68(18) . . ?
C38 C37 H37 119.2 . . ?
C33 C38 C39 119.75(17) . . ?
C37 C38 C33 118.78(16) . . ?
C37 C38 C39 121.46(16) . . ?
C40 C39 C38 120.88(19) . . ?
C44 C39 C38 120.00(16) . . ?
C44 C39 C40 119.10(18) . . ?
C39 C40 H40 119.6 . . ?
C41 C40 C39 120.7(2) . . ?
C41 C40 H40 119.6 . . ?
C40 C41 H41 120.0 . . ?
C40 C41 C42 120.1(2) . . ?
C42 C41 H41 120.0 . . ?
C41 C42 H42 119.8 . . ?
C43 C42 C41 120.44(19) . . ?
C43 C42 H42 119.8 . . ?
C42 C43 H43 119.6 . . ?
C42 C43 C44 120.8(2) . . ?
C44 C43 H43 119.6 . . ?
C39 C44 C43 118.77(19) . . ?
C39 C44 C45 120.14(16) . . ?
C43 C44 C45 121.09(19) . . ?
C46 C45 C44 121.48(17) . . ?
C46 C45 C50 118.59(17) . . ?
C50 C45 C44 119.92(17) . . ?
C45 C46 H46 119.3 . . ?
C47 C46 C45 121.34(18) . . ?
C47 C46 H46 119.3 . . ?
C46 C47 H47 120.0 . . ?
C46 C47 C48 119.93(19) . . ?
C48 C47 H47 120.0 . . ?
C47 C48 H48 119.8 . . ?
C49 C48 C47 120.4(2) . . ?
C49 C48 H48 119.8 . . ?
C48 C49 H49 119.6 . . ?
C48 C49 C50 120.79(19) . . ?
C50 C49 H49 119.6 . . ?
C45 C50 C33 119.98(16) . . ?
C49 C50 C33 120.99(16) . . ?
C49 C50 C45 119.00(18) . . ?

loop_
_geom_torsion_atom_site_label_1
_geom_torsion_atom_site_label_2
_geom_torsion_atom_site_label_3
_geom_torsion_atom_site_label_4
_geom_torsion
_geom_torsion_site_symmetry_1
_geom_torsion_site_symmetry_2
_geom_torsion_site_symmetry_3
_geom_torsion_site_symmetry_4
_geom_torsion_publ_flag
Cd1 O1 C19 O2 -9.6(2) . . . . ?
Cd1 O1 C19 C20 169.50(10) . . . . ?
Cd1 O4 C32 O3 -21.1(2) 4_676 . . . ?
Cd1 O4 C32 C29 158.46(11) 4_676 . . . ?
Cd1 N1 C1 C2 172.01(12) . . . . ?
Cd1 N1 C5 C4 -172.20(13) . . . . ?
Cd1 N6 C16 C15 -177.35(13) 2_545 . . . ?
Cd1 N6 C17 C18 178.17(13) 2_545 . . . ?
O1 C19 C20 C21 1.3(2) . . . . ?
O1 C19 C20 C25 -176.35(15) . . . . ?
O2 C19 C20 C21 -179.55(16) . . . . ?
O2 C19 C20 C25 2.8(2) . . . . ?
N1 C1 C2 C3 -0.1(3) . . . . ?
N2 C8 C14 C15 5.7(2) . . . . ?
N2 C8 C14 C18 -175.11(15) . . . . ?
N3 C7 C9 C10 -0.3(2) . . . . ?
N3 C7 C9 C13 178.94(15) . . . . ?
N4 C7 C9 C10 179.72(16) . . . . ?
N4 C7 C9 C13 -1.0(2) . . . . ?
N4 C8 C14 C15 -174.16(15) . . . . ?
N4 C8 C14 C18 5.0(2) . . . . ?
N5 C12 C13 C9 -0.7(3) . . . . ?
N6 C17 C18 C14 -0.5(3) . . . . ?
C1 N1 C5 C4 0.4(2) . . . . ?
C1 C2 C3 C4 1.0(2) . . . . ?
C1 C2 C3 C6 -179.62(15) . . . . ?
C2 C3 C4 C5 -1.2(2) . . . . ?
C2 C3 C6 N2 176.06(15) . . . . ?
C2 C3 C6 N3 -4.3(2) . . . . ?
C3 C4 C5 N1 0.5(3) . . . . ?
C4 C3 C6 N2 -4.5(2) . . . . ?
C4 C3 C6 N3 175.05(15) . . . . ?
C5 N1 C1 C2 -0.6(2) . . . . ?
C6 N2 C8 N4 1.4(2) . . . . ?
C6 N2 C8 C14 -178.43(14) . . . . ?
C6 N3 C7 N4 -0.1(2) . . . . ?
C6 N3 C7 C9 179.92(14) . . . . ?
C6 C3 C4 C5 179.38(15) . . . . ?
C7 N3 C6 N2 0.6(2) . . . . ?
C7 N3 C6 C3 -178.93(14) . . . . ?
C7 N4 C8 N2 -1.0(2) . . . . ?
C7 N4 C8 C14 178.84(14) . . . . ?
C7 C9 C10 C11 178.10(16) . . . . ?
C7 C9 C13 C12 -178.13(16) . . . . ?
C8 N2 C6 N3 -1.2(2) . . . . ?
C8 N2 C6 C3 178.37(14) . . . . ?
C8 N4 C7 N3 0.3(2) . . . . ?
C8 N4 C7 C9 -179.75(14) . . . . ?
C8 C14 C15 C16 179.35(16) . . . . ?
C8 C14 C18 C17 -178.70(16) . . . . ?
C9 C10 C11 N5 0.7(3) . . . . ?
C10 C9 C13 C12 1.2(3) . . . . ?
C11 N5 C12 C13 0.1(3) . . . . ?
C12 N5 C11 C10 -0.2(3) . . . . ?
C13 C9 C10 C11 -1.2(3) . . . . ?
C14 C15 C16 N6 -0.9(3) . . . . ?
C15 C14 C18 C17 0.5(2) . . . . ?
C16 N6 C17 C18 -0.3(3) . . . . ?
C17 N6 C16 C15 1.0(3) . . . . ?
C18 C14 C15 C16 0.1(2) . . . . ?
C19 C20 C21 C22 -176.58(16) . . . . ?
C19 C20 C25 C24 175.98(16) . . . . ?
C20 C21 C22 C23 0.6(3) . . . . ?
C21 C20 C25 C24 -1.7(3) . . . . ?
C21 C22 C23 C24 -1.7(3) . . . . ?
C21 C22 C23 C26 177.21(16) . . . . ?
C22 C23 C24 C25 1.0(3) . . . . ?
C22 C23 C26 C27 41.9(2) . . . . ?
C22 C23 C26 C31 -137.66(18) . . . . ?
C23 C24 C25 C20 0.6(3) . . . . ?
C23 C26 C27 C28 179.21(16) . . . . ?
C23 C26 C31 C30 179.18(16) . . . . ?
C24 C23 C26 C27 -139.28(18) . . . . ?
C24 C23 C26 C31 41.2(2) . . . . ?
C25 C20 C21 C22 1.1(3) . . . . ?
C26 C23 C24 C25 -177.85(17) . . . . ?
C26 C27 C28 C29 1.0(3) . . . . ?
C27 C26 C31 C30 -0.4(3) . . . . ?
C27 C28 C29 C30 0.9(3) . . . . ?
C27 C28 C29 C32 -179.99(16) . . . . ?
C28 C29 C30 C31 -2.5(3) . . . . ?
C28 C29 C32 O3 18.9(2) . . . . ?
C28 C29 C32 O4 -160.74(16) . . . . ?
C29 C30 C31 C26 2.3(3) . . . . ?
C30 C29 C32 O3 -162.07(16) . . . . ?
C30 C29 C32 O4 18.3(2) . . . . ?
C31 C26 C27 C28 -1.3(3) . . . . ?
C32 C29 C30 C31 178.39(16) . . . . ?
C33 C34 C35 C36 -0.7(3) . . . . ?
C33 C38 C39 C40 177.04(17) . . . . ?
C33 C38 C39 C44 -1.5(2) . . . . ?
C34 C33 C38 C37 2.7(2) . . . . ?
C34 C33 C38 C39 -176.56(16) . . . . ?
C34 C33 C50 C45 177.78(17) . . . . ?
C34 C33 C50 C49 -4.1(3) . . . . ?
C34 C35 C36 C37 1.4(3) . . . . ?
C35 C36 C37 C38 0.0(3) . . . . ?
C36 C37 C38 C33 -2.1(3) . . . . ?
C36 C37 C38 C39 177.17(17) . . . . ?
C37 C38 C39 C40 -2.2(3) . . . . ?
C37 C38 C39 C44 179.24(17) . . . . ?
C38 C33 C34 C35 -1.4(3) . . . . ?
C38 C33 C50 C45 -3.3(2) . . . . ?
C38 C33 C50 C49 174.86(17) . . . . ?
C38 C39 C40 C41 -178.67(18) . . . . ?
C38 C39 C44 C43 177.41(16) . . . . ?
C38 C39 C44 C45 -2.7(2) . . . . ?
C39 C40 C41 C42 1.1(3) . . . . ?
C39 C44 C45 C46 -174.77(16) . . . . ?
C39 C44 C45 C50 3.8(2) . . . . ?
C40 C39 C44 C43 -1.1(3) . . . . ?
C40 C39 C44 C45 178.79(16) . . . . ?
C40 C41 C42 C43 -0.9(3) . . . . ?
C41 C42 C43 C44 -0.5(3) . . . . ?
C42 C43 C44 C39 1.5(3) . . . . ?
C42 C43 C44 C45 -178.48(18) . . . . ?
C43 C44 C45 C46 5.2(3) . . . . ?
C43 C44 C45 C50 -176.22(17) . . . . ?
C44 C39 C40 C41 -0.1(3) . . . . ?
C44 C45 C46 C47 179.15(17) . . . . ?
C44 C45 C50 C33 -0.9(2) . . . . ?
C44 C45 C50 C49 -179.04(16) . . . . ?
C45 C46 C47 C48 -0.4(3) . . . . ?
C46 C45 C50 C33 177.78(16) . . . . ?
C46 C45 C50 C49 -0.4(2) . . . . ?
C46 C47 C48 C49 0.1(3) . . . . ?
C47 C48 C49 C50 0.0(3) . . . . ?
C48 C49 C50 C33 -178.03(18) . . . . ?
C48 C49 C50 C45 0.1(3) . . . . ?
C50 C33 C34 C35 177.58(18) . . . . ?
C50 C33 C38 C37 -176.26(16) . . . . ?
C50 C33 C38 C39 4.4(2) . . . . ?
C50 C45 C46 C47 0.5(3) . . . . ?

_shelx_res_file                  
;
TITL 20171007-18_a.res in P2(1)/c
    20171007-18.res
    created by SHELXL-2019/2 at 22:42:50 on 10-Dec-2024
REM Old TITL 20171007-18 in P21/c #14
REM SHELXT solution in P2(1)/c
REM R1 0.064, Rweak 0.003, Alpha 0.026, Orientation as input
REM Formula found by SHELXT: C50 N5 O6 Cd
CELL 1.54184 16.147022 26.965571 9.271424 90 104.8509 90
ZERR 4 0.000145 0.000241 0.000091 0 0.001 0
LATT 1
SYMM -X,0.5+Y,0.5-Z
SFAC C H Cd N O
UNIT 200 136 4 24 20
DFIX 0.85 0.01 O5 H5a O5 H5b

L.S. 20 0 0
PLAN  5
SIZE 0.25 0.22 0.21
TEMP -153.15
CONF
BOND $H
LIST 4
MORE -1
fmap 2 53
acta
OMIT -4 4 1
OMIT 3 0 4
REM <olex2.extras>
REM <HklSrc "%.\\20171007-18.hkl">
REM </olex2.extras>

WGHT    0.036100    2.222800
EXTI    0.000352
FVAR       0.17757
CD1   3    0.045392    0.748204    0.214163    11.00000    0.00811    0.01165 =
         0.01210    0.00065    0.00021    0.00018
O1    5    0.181324    0.772368    0.258135    11.00000    0.00975    0.02369 =
         0.01725   -0.00058    0.00137   -0.00325
O2    5    0.191830    0.821932    0.456026    11.00000    0.01195    0.02633 =
         0.02866   -0.00734    0.00695   -0.00274
O3    5    0.900010    0.819016    0.440308    11.00000    0.01162    0.02714 =
         0.02573    0.00651    0.00625    0.00265
O4    5    0.909589    0.781813    0.660271    11.00000    0.00966    0.02419 =
         0.01668   -0.00085    0.00068    0.00291
O5    5    0.048048    0.722084   -0.034389    11.00000    0.00907    0.01743 =
         0.01483   -0.00105    0.00224   -0.00034
H5A   2    0.092292    0.703992   -0.029801    11.00000    0.04817
N1    4    0.095358    0.673538    0.323593    11.00000    0.01258    0.01392 =
         0.01677    0.00009    0.00241    0.00144
N2    4    0.120568    0.497146    0.495790    11.00000    0.01538    0.01412 =
         0.01537    0.00018    0.00158   -0.00079
N3    4    0.228339    0.537445    0.682001    11.00000    0.01624    0.01538 =
         0.01346   -0.00043    0.00158   -0.00053
N4    4    0.207198    0.450403    0.695729    11.00000    0.01537    0.01558 =
         0.01283    0.00024   -0.00009   -0.00116
N5    4    0.445758    0.486869    1.153789    11.00000    0.01748    0.02782 =
         0.01710   -0.00026   -0.00054   -0.00113
N6    4    0.016161    0.322761    0.380746    11.00000    0.01205    0.01465 =
         0.01552   -0.00155    0.00194   -0.00115
C1    1    0.154974    0.672379    0.454600    11.00000    0.01531    0.01451 =
         0.01629   -0.00199    0.00221   -0.00043
AFIX  43
H1    2    0.181280    0.702637    0.494512    11.00000   -1.20000
AFIX   0
C2    1    0.179772    0.629139    0.533962    11.00000    0.01432    0.01622 =
         0.01427   -0.00077    0.00048    0.00039
AFIX  43
H2    2    0.222238    0.629756    0.626303    11.00000   -1.20000
AFIX   0
C3    1    0.141586    0.584840    0.476449    11.00000    0.01247    0.01427 =
         0.01405   -0.00042    0.00402    0.00082
C4    1    0.080529    0.585668    0.339412    11.00000    0.01652    0.01492 =
         0.01702   -0.00181   -0.00024   -0.00160
AFIX  43
H4    2    0.054040    0.555838    0.296222    11.00000   -1.20000
AFIX   0
C5    1    0.059202    0.630332    0.267638    11.00000    0.01497    0.01598 =
         0.01767   -0.00052   -0.00112   -0.00033
AFIX  43
H5    2    0.017210    0.630682    0.174725    11.00000   -1.20000
AFIX   0
C6    1    0.164926    0.537106    0.556576    11.00000    0.01326    0.01446 =
         0.01341   -0.00148    0.00406    0.00021
C7    1    0.246923    0.492888    0.747077    11.00000    0.01522    0.01434 =
         0.01212    0.00014    0.00252   -0.00143
C8    1    0.145201    0.454793    0.569564    11.00000    0.01446    0.01480 =
         0.01455    0.00010    0.00320   -0.00018
C9    1    0.316708    0.490608    0.886521    11.00000    0.01463    0.01768 =
         0.01306   -0.00069    0.00258    0.00009
C10   1    0.360998    0.533111    0.946013    11.00000    0.01988    0.01802 =
         0.01767   -0.00111    0.00168   -0.00205
AFIX  43
H10   2    0.348411    0.564127    0.896659    11.00000   -1.20000
AFIX   0
C11   1    0.423952    0.529334    1.078907    11.00000    0.01884    0.02223 =
         0.01975   -0.00389    0.00010   -0.00388
AFIX  43
H11   2    0.453454    0.558686    1.119370    11.00000   -1.20000
AFIX   0
C12   1    0.402924    0.446220    1.094200    11.00000    0.02274    0.02236 =
         0.01930    0.00327   -0.00072    0.00019
AFIX  43
H12   2    0.417257    0.415672    1.145574    11.00000   -1.20000
AFIX   0
C13   1    0.338765    0.445971    0.961772    11.00000    0.02005    0.01802 =
         0.01718    0.00073    0.00002   -0.00213
AFIX  43
H13   2    0.310600    0.416019    0.923473    11.00000   -1.20000
AFIX   0
C14   1    0.099794    0.408977    0.505134    11.00000    0.01251    0.01501 =
         0.01451   -0.00075    0.00280   -0.00134
C15   1    0.039896    0.410066    0.366962    11.00000    0.01786    0.01484 =
         0.01799    0.00248   -0.00139    0.00008
AFIX  43
H15   2    0.027020    0.440226    0.312900    11.00000   -1.20000
AFIX   0
C16   1   -0.000447    0.366401    0.310038    11.00000    0.01635    0.01741 =
         0.01693    0.00004   -0.00199    0.00002
AFIX  43
H16   2   -0.041844    0.367388    0.216496    11.00000   -1.20000
AFIX   0
C17   1    0.074130    0.322065    0.514396    11.00000    0.01699    0.01599 =
         0.01526    0.00248    0.00176   -0.00187
AFIX  43
H17   2    0.086309    0.291388    0.565856    11.00000   -1.20000
AFIX   0
C18   1    0.116545    0.364109    0.579601    11.00000    0.01885    0.01712 =
         0.01434    0.00153   -0.00034   -0.00201
AFIX  43
H18   2    0.156705    0.362273    0.674339    11.00000   -1.20000
AFIX   0
C19   1    0.222897    0.798930    0.364640    11.00000    0.01068    0.01390 =
         0.01719    0.00380    0.00184   -0.00058
C20   1    0.318469    0.801815    0.381516    11.00000    0.00975    0.01577 =
         0.01752    0.00328    0.00162   -0.00040
C21   1    0.355889    0.777174    0.282095    11.00000    0.01311    0.02140 =
         0.01700   -0.00291    0.00008   -0.00135
AFIX  43
H21   2    0.320848    0.759816    0.199589    11.00000   -1.20000
AFIX   0
C22   1    0.444256    0.777882    0.303117    11.00000    0.01297    0.02366 =
         0.01892   -0.00364    0.00302    0.00102
AFIX  43
H22   2    0.468980    0.761210    0.234054    11.00000   -1.20000
AFIX   0
C23   1    0.497185    0.802716    0.424154    11.00000    0.01033    0.01772 =
         0.01926    0.00156    0.00230   -0.00036
C24   1    0.458835    0.827972    0.521563    11.00000    0.01323    0.02539 =
         0.02154   -0.00664    0.00035   -0.00194
AFIX  43
H24   2    0.493660    0.845579    0.603740    11.00000   -1.20000
AFIX   0
C25   1    0.370498    0.827712    0.499994    11.00000    0.01307    0.02375 =
         0.02133   -0.00539    0.00489   -0.00101
AFIX  43
H25   2    0.345485    0.845389    0.566820    11.00000   -1.20000
AFIX   0
C26   1    0.592215    0.801960    0.452192    11.00000    0.00977    0.01541 =
         0.02126   -0.00073    0.00222    0.00001
C27   1    0.631989    0.806917    0.336209    11.00000    0.01226    0.02280 =
         0.01801    0.00224    0.00042    0.00145
AFIX  43
H27   2    0.598082    0.810460    0.236605    11.00000   -1.20000
AFIX   0
C28   1    0.720772    0.806730    0.364797    11.00000    0.01322    0.02227 =
         0.01730    0.00227    0.00407    0.00070
AFIX  43
H28   2    0.746969    0.810671    0.284715    11.00000   -1.20000
AFIX   0
C29   1    0.771702    0.800833    0.509492    11.00000    0.01005    0.01512 =
         0.01970   -0.00076    0.00240    0.00032
C30   1    0.732363    0.794391    0.625270    11.00000    0.01238    0.02201 =
         0.01738   -0.00047    0.00088   -0.00066
AFIX  43
H30   2    0.766348    0.788989    0.723982    11.00000   -1.20000
AFIX   0
C31   1    0.643650    0.795814    0.597332    11.00000    0.01368    0.02352 =
         0.01953   -0.00121    0.00452   -0.00034
AFIX  43
H31   2    0.617611    0.792572    0.677843    11.00000   -1.20000
AFIX   0
C32   1    0.868083    0.800724    0.538594    11.00000    0.00988    0.01348 =
         0.01824   -0.00309    0.00131    0.00060

C33   1    0.341966    0.480813    0.450218    11.00000    0.01650    0.02344 =
         0.01448   -0.00021    0.00336    0.00248
C34   1    0.398039    0.456051    0.569631    11.00000    0.02208    0.02898 =
         0.01812   -0.00066   -0.00110    0.00192
AFIX  43
H34   2    0.442122    0.474236    0.636154    11.00000   -1.20000
AFIX   0
C35   1    0.390310    0.405976    0.592033    11.00000    0.03153    0.02849 =
         0.02539    0.00678    0.00006    0.00868
AFIX  43
H35   2    0.429293    0.389943    0.672823    11.00000   -1.20000
AFIX   0
C36   1    0.325688    0.378773    0.496907    11.00000    0.03358    0.02077 =
         0.03259    0.00056    0.00850    0.00437
AFIX  43
H36   2    0.319604    0.344365    0.513665    11.00000   -1.20000
AFIX   0
C37   1    0.270648    0.402051    0.378385    11.00000    0.02342    0.02470 =
         0.02401   -0.00535    0.00592   -0.00012
AFIX  43
H37   2    0.226576    0.383297    0.313769    11.00000   -1.20000
AFIX   0
C38   1    0.277912    0.452778    0.350450    11.00000    0.01676    0.02553 =
         0.01506   -0.00338    0.00487    0.00150
C39   1    0.221507    0.476956    0.219943    11.00000    0.01468    0.03454 =
         0.01485   -0.00252    0.00443    0.00155
C40   1    0.159704    0.449356    0.114885    11.00000    0.02068    0.04746 =
         0.02121   -0.00511    0.00301   -0.00514
AFIX  43
H40   2    0.153751    0.414830    0.129980    11.00000   -1.20000
AFIX   0
C41   1    0.108165    0.471927   -0.008793    11.00000    0.01847    0.06865 =
         0.02105   -0.00663   -0.00380   -0.00338
AFIX  43
H41   2    0.066174    0.453115   -0.077624    11.00000   -1.20000
AFIX   0
C42   1    0.117392    0.522243   -0.033316    11.00000    0.02175    0.06913 =
         0.01841    0.00693   -0.00292    0.01197
AFIX  43
H42   2    0.082144    0.537583   -0.119674    11.00000   -1.20000
AFIX   0
C43   1    0.177086    0.549908    0.066405    11.00000    0.02561    0.04728 =
         0.02007    0.00923    0.00647    0.01448
AFIX  43
H43   2    0.183018    0.584210    0.047925    11.00000   -1.20000
AFIX   0
C44   1    0.229831    0.528026    0.196199    11.00000    0.01651    0.03479 =
         0.01563    0.00252    0.00636    0.00693
C45   1    0.292212    0.557627    0.304907    11.00000    0.01789    0.02753 =
         0.01779    0.00398    0.00950    0.00458
C46   1    0.297282    0.609461    0.290623    11.00000    0.02698    0.02832 =
         0.02763    0.00882    0.01521    0.00522
AFIX  43
H46   2    0.259964    0.625582    0.207977    11.00000   -1.20000
AFIX   0
C47   1    0.355207    0.637237    0.393974    11.00000    0.03624    0.02399 =
         0.04305    0.00449    0.02101   -0.00092
AFIX  43
H47   2    0.357836    0.672143    0.382000    11.00000   -1.20000
AFIX   0
C48   1    0.409802    0.614180    0.515770    11.00000    0.03477    0.02807 =
         0.03656   -0.00527    0.01004   -0.00951
AFIX  43
H48   2    0.449695    0.633409    0.587069    11.00000   -1.20000
AFIX   0
H5B   2    0.003226    0.703974   -0.045590    11.00000   -1.20000
C49   1    0.406418    0.563604    0.533736    11.00000    0.02443    0.02968 =
         0.02352   -0.00040    0.00378   -0.00334
AFIX  43
H49   2    0.444056    0.548242    0.617530    11.00000   -1.20000
AFIX   0
C50   1    0.347692    0.534302    0.429139    11.00000    0.01671    0.02450 =
         0.01698    0.00071    0.00691    0.00076
HKLF 4


REM  20171007-18_a.res in P2(1)/c
REM wR2 = 0.0668, GooF = S = 1.039, Restrained GooF = 1.039 for all data
REM R1 = 0.0247 for 7246 Fo > 4sig(Fo) and 0.0262 for all 7676 data
REM 567 parameters refined using 2 restraints

END

WGHT      0.0361      2.2282

REM Highest difference peak  0.379,  deepest hole -0.568,  1-sigma level  0.068
Q1    1   0.0398  0.7458 -0.1418  11.00000  0.05    0.38
Q2    1   0.2761  0.7977  0.3842  11.00000  0.05    0.38
Q3    1   0.0531  0.7444  0.0711  11.00000  0.05    0.35
Q4    1   0.2804  0.4970  0.8228  11.00000  0.05    0.35
Q5    1   0.3118  0.4620  0.3867  11.00000  0.05    0.32
;
_shelx_res_checksum              60373
_olex2_submission_special_instructions 'No special instructions were received'
_oxdiff_exptl_absorpt_empirical_details 
;
Empirical correction (ABSPACK) includes:
- Absorption correction using spherical harmonics
- Frame scaling
;
_oxdiff_exptl_absorpt_empirical_full_max 1.376
_oxdiff_exptl_absorpt_empirical_full_min 0.863
####################################################################### 
# 
# This file contains crystal structure data downloaded from the 
# Cambridge Structural Database (CSD) hosted by the Cambridge 
# Crystallographic Data Centre (CCDC).
# 
# Full information about CCDC data access policies and citation 
# guidelines are available at http://www.ccdc.cam.ac.uk/access/V1 
# 
# Audit and citation data items may have been added by the CCDC. 
# Please retain this information to preserve the provenance of 
# this file and to allow appropriate attribution of the data. 
# 
#######################################################################

data_1
_database_code_depnum_ccdc_archive 'CCDC 2413462'
loop_
_audit_author_name
_audit_author_address
'xinyue yan'
;zzu
China
;
_audit_update_record             
;
2024-12-28 deposited with the CCDC.	2025-08-12 downloaded from the CCDC.
;
_audit_creation_date             2024-11-05
_audit_creation_method           
;
Olex2 1.3
(compiled 2020.11.12 svn.r5f609507 for OlexSys, GUI svn.r6408)
;
_shelx_SHELXL_version_number     2019/2
_chemical_name_common            ?
_chemical_name_systematic        ?
_chemical_formula_moiety         'C32 H22 Cd N6 O5, 2(C12 H6)'
_chemical_formula_sum            'C56 H34 Cd N6 O5'
_chemical_formula_weight         983.29
_chemical_absolute_configuration ?
_chemical_melting_point          ?
loop_
_atom_type_symbol
_atom_type_description
_atom_type_scat_dispersion_real
_atom_type_scat_dispersion_imag
_atom_type_scat_source
C C 0.0181 0.0091 'International Tables Vol C Tables 4.2.6.8 and 6.1.1.4'
H H 0.0000 0.0000 'International Tables Vol C Tables 4.2.6.8 and 6.1.1.4'
Cd Cd 0.1185 4.6533 'International Tables Vol C Tables 4.2.6.8 and 6.1.1.4'
N N 0.0311 0.0180 'International Tables Vol C Tables 4.2.6.8 and 6.1.1.4'
O O 0.0492 0.0322 'International Tables Vol C Tables 4.2.6.8 and 6.1.1.4'

_shelx_space_group_comment       
;
The symmetry employed for this shelxl refinement is uniquely defined
by the following loop, which should always be used as a source of
symmetry information in preference to the above space-group names.
They are only intended as comments.
;
_space_group_crystal_system      orthorhombic
_space_group_IT_number           36
_space_group_name_H-M_alt        'C m c 21'
_space_group_name_Hall           'C 2c -2'
loop_
_space_group_symop_operation_xyz
'x, y, z'
'-x, -y, z+1/2'
'-x, y, z'
'x, -y, z+1/2'
'x+1/2, y+1/2, z'
'-x+1/2, -y+1/2, z+1/2'
'-x+1/2, y+1/2, z'
'x+1/2, -y+1/2, z+1/2'

_cell_length_a                   27.3500(3)
_cell_length_b                   11.02370(10)
_cell_length_c                   29.4404(3)
_cell_angle_alpha                90
_cell_angle_beta                 90
_cell_angle_gamma                90
_cell_volume                     8876.23(16)
_cell_formula_units_Z            8
_cell_measurement_reflns_used    9471
_cell_measurement_temperature    298.68(10)
_cell_measurement_theta_max      73.2060
_cell_measurement_theta_min      4.2980
_shelx_estimated_absorpt_T_max   0.503
_shelx_estimated_absorpt_T_min   0.443
_exptl_absorpt_coefficient_mu    4.427
_exptl_absorpt_correction_T_max  1.00000
_exptl_absorpt_correction_T_min  0.92245
_exptl_absorpt_correction_type   multi-scan
_exptl_absorpt_process_details   
;
CrysAlisPro 1.171.39.28b (Rigaku Oxford Diffraction, 2015)
Empirical absorption correction using spherical harmonics,
 implemented in SCALE3 ABSPACK scaling algorithm.
;
_exptl_absorpt_special_details   ?
_exptl_crystal_colour            yellow
_exptl_crystal_colour_primary    yellow
_exptl_crystal_density_diffrn    1.472
_exptl_crystal_density_meas      ?
_exptl_crystal_density_method    ?
_exptl_crystal_description       block
_exptl_crystal_F_000             4000
_exptl_crystal_size_max          0.22
_exptl_crystal_size_mid          0.19
_exptl_crystal_size_min          0.18
_exptl_transmission_factor_max   ?
_exptl_transmission_factor_min   ?
_diffrn_reflns_av_R_equivalents  0.0181
_diffrn_reflns_av_unetI/netI     0.0260
_diffrn_reflns_Laue_measured_fraction_full 0.995
_diffrn_reflns_Laue_measured_fraction_max 0.974
_diffrn_reflns_limit_h_max       33
_diffrn_reflns_limit_h_min       -25
_diffrn_reflns_limit_k_max       13
_diffrn_reflns_limit_k_min       -13
_diffrn_reflns_limit_l_max       29
_diffrn_reflns_limit_l_min       -36
_diffrn_reflns_number            13779
_diffrn_reflns_point_group_measured_fraction_full 0.724
_diffrn_reflns_point_group_measured_fraction_max 0.697
_diffrn_reflns_theta_full        67.679
_diffrn_reflns_theta_max         73.382
_diffrn_reflns_theta_min         4.324
_diffrn_ambient_environment      air
_diffrn_ambient_temperature      298.68(10)
_diffrn_detector                 'CCD plate'
_diffrn_detector_area_resol_mean ?
_diffrn_measured_fraction_theta_full 0.995
_diffrn_measured_fraction_theta_max 0.974
_diffrn_measurement_details      
;
List of Runs (angles in degrees, time in seconds):

  # Type    Start    End  Width  t~exp~   \w     \q     \k     \f   Frames
#--------------------------------------------------------------------------
  1  \w     -5.00  46.00   0.50    0.50    --    0.00  57.00 -30.00  102
  2  \w    -30.00  24.00   0.50    0.50    --    0.00  38.00  60.00  108
  3  \w     55.00  80.00   0.50    0.50    --    0.00  57.00 -30.00   50
  4  \w     89.00 115.00   0.50    4.58    --   98.20  45.00  60.00   52
  5  \w     17.00 128.00   0.50    4.58    --   98.20 -30.00-120.00  222
  6  \w    121.00 152.00   0.50    4.58    --   98.20  45.00  60.00   62
  7  \w     51.00 114.00   0.50    4.58    --   98.20 -45.00 -90.00  126
  8  \w     11.00 135.00   0.50    4.58    --   98.20 -77.00 150.00  248
;
_diffrn_measurement_device       'four-circle diffractometer'
_diffrn_measurement_device_type  'XtaLAB AFC12 (RINC): Kappa single'
_diffrn_measurement_method       '\w scans'
_diffrn_orient_matrix_type       
'CrysAlisPro convention (1999,Acta A55,543-557)'
_diffrn_orient_matrix_UB_11      0.0448973000
_diffrn_orient_matrix_UB_12      -0.0839480000
_diffrn_orient_matrix_UB_13      -0.0027643000
_diffrn_orient_matrix_UB_21      -0.0086403000
_diffrn_orient_matrix_UB_22      -0.0400783000
_diffrn_orient_matrix_UB_23      0.0494837000
_diffrn_orient_matrix_UB_31      -0.0328688000
_diffrn_orient_matrix_UB_32      -0.1043238000
_diffrn_orient_matrix_UB_33      -0.0168143000
_diffrn_radiation_monochromator  graphite
_diffrn_radiation_probe          x-ray
_diffrn_radiation_type           'Cu K\a'
_diffrn_radiation_wavelength     1.54178
_diffrn_source                   'fine-focus sealed X-ray tube'
_diffrn_source_type              'Enhance (Cu) X-ray Source'
_reflns_Friedel_coverage         0.402
_reflns_Friedel_fraction_full    0.441
_reflns_Friedel_fraction_max     0.409
_reflns_number_gt                6195
_reflns_number_total             6361
_reflns_odcompleteness_completeness 99.57
_reflns_odcompleteness_iscentric 1
_reflns_odcompleteness_theta     66.97
_reflns_special_details          
;
 Reflections were merged by SHELXL according to the crystal
 class for the calculation of statistics and refinement.
 
 _reflns_Friedel_fraction is defined as the number of unique
 Friedel pairs measured divided by the number that would be
 possible theoretically, ignoring centric projections and
 systematic absences. Completness statistics refer to single and
 composite reflections containing twin component 1 only.
;
_reflns_threshold_expression     'I > 2\s(I)'
_computing_cell_refinement       'CrysAlisPro 1.171.39.28b (Rigaku OD, 2015)'
_computing_data_collection       'CrysAlisPro 1.171.39.28b (Rigaku OD, 2015)'
_computing_data_reduction        'CrysAlisPro 1.171.39.28b (Rigaku OD, 2015)'
_computing_molecular_graphics    'Olex2 1.3 (Dolomanov et al., 2009)'
_computing_publication_material  'Olex2 1.3 (Dolomanov et al., 2009)'
_computing_structure_refinement  'SHELXL 2019/2 (Sheldrick, 2015)'
_computing_structure_solution    'XS  (Sheldrick, 2008)'
_refine_diff_density_max         1.160
_refine_diff_density_min         -1.105
_refine_diff_density_rms         0.081
_refine_ls_abs_structure_details 
;
 Refined as an inversion twin.
;
_refine_ls_abs_structure_Flack   0.480(15)
_refine_ls_extinction_coef       .
_refine_ls_extinction_method     none
_refine_ls_goodness_of_fit_ref   1.075
_refine_ls_hydrogen_treatment    constr
_refine_ls_matrix_type           full
_refine_ls_number_parameters     618
_refine_ls_number_reflns         6361
_refine_ls_number_restraints     382
_refine_ls_R_factor_all          0.0457
_refine_ls_R_factor_gt           0.0449
_refine_ls_restrained_S_all      1.073
_refine_ls_shift/su_max          0.000
_refine_ls_shift/su_mean         0.000
_refine_ls_structure_factor_coef Fsqd
_refine_ls_weighting_details     
'w=1/[\s^2^(Fo^2^)+(0.0620P)^2^+34.9456P] where P=(Fo^2^+2Fc^2^)/3'
_refine_ls_weighting_scheme      calc
_refine_ls_wR_factor_gt          0.1264
_refine_ls_wR_factor_ref         0.1270
_refine_special_details          
;
 Refined as a 2-component inversion twin.
;
_olex2_refinement_description    
;
1. Twinned data refinement
 Scales: 0.520(15)
 0.480(15)
2. Fixed Uiso
 At 1.2 times of:
  All C(H) groups
 At 1.5 times of:
  All O(H,H) groups
3. Restrained distances
 C51-C54 \\sim C54-C57
 with sigma of 0.02
 C52-C49 \\sim C49-C56
 with sigma of 0.02
 C54-C55 \\sim C55-C56
 with sigma of 0.02
 C51-C49 \\sim C49-C55
 with sigma of 0.02
 C52-C54 \\sim C54-C62
 with sigma of 0.02
4. Rigid bond restraints
 C43, C49, C54, C48, C49, C50
 with sigma for 1-2 distances of 0.005 and sigma for 1-3 distances of 0.005
5. Uiso/Uaniso restraints and constraints
C51 \\sim C52 \\sim C53 \\sim C54 \\sim C55 \\sim C56 \\sim C58 \\sim C59 \\sim
C60 \\sim C37 \\sim C38 \\sim C39 \\sim C40 \\sim C41 \\sim C42 \\sim C43 \\sim
C44 \\sim C45 \\sim C46: within 3.8A with sigma of 0.01 and sigma for terminal
atoms of 0.02 within 3.8A
Uanis(C33) \\sim Ueq, Uanis(N8) \\sim Ueq, Uanis(C34) \\sim Ueq, Uanis(C38)
\\sim Ueq, Uanis(C40) \\sim Ueq, Uanis(C37) \\sim Ueq, Uanis(C43) \\sim Ueq,
Uanis(C41) \\sim Ueq, Uanis(C39) \\sim Ueq, Uanis(C46) \\sim Ueq, Uanis(C42)
\\sim Ueq, Uanis(C44) \\sim Ueq, Uanis(C45) \\sim Ueq, Uanis(C51) \\sim Ueq,
Uanis(C58) \\sim Ueq, Uanis(C56) \\sim Ueq, Uanis(C60) \\sim Ueq, Uanis(C54)
\\sim Ueq, Uanis(C59) \\sim Ueq, Uanis(C55) \\sim Ueq, Uanis(C53) \\sim Ueq,
Uanis(C52) \\sim Ueq: with sigma of 0.005 and sigma for terminal atoms of 0.01
6. Others
 Fixed Sof: C61(0.5)
7.a Rotating group:
 O5(H5A,H5B)
7.b Aromatic/amide H refined with riding coordinates:
 C3(H3), C4(H4), C6(H6), C7(H7), C9(H9), C12(H12), C13(H13), C14(H14),
 C15(H15), C16(H16), C18(H18), C19(H19), C23(H23), C24(H24), C25(H25), C26(H26),
  C28(H28), C29(H29), C33(H33), C34(H34), C52(H52), C53(H53), C55(H55),
 C56(H56), C58(H58), C59(H59), C38(H38), C39(H39), C41(H41), C42(H42), C44(H44),
  C45(H45)
7.c Fitted hexagon refined as free rotating group:
 C51(C52,C53,C54,C49,C50), C62(C57,C58,C59,C60,C61)
;
_atom_sites_solution_hydrogens   mixed
_atom_sites_solution_primary     direct
_atom_sites_solution_secondary   ?
loop_
_atom_site_label
_atom_site_type_symbol
_atom_site_fract_x
_atom_site_fract_y
_atom_site_fract_z
_atom_site_U_iso_or_equiv
_atom_site_adp_type
_atom_site_occupancy
_atom_site_site_symmetry_order
_atom_site_calc_flag
_atom_site_refinement_flags_posn
_atom_site_refinement_flags_adp
_atom_site_refinement_flags_occupancy
_atom_site_disorder_assembly
_atom_site_disorder_group
Cd1 Cd 0.25310(2) 0.44282(3) 0.21871(5) 0.03530(14) Uani 1 1 d . . . . .
O1 O 0.2438(2) 0.2969(5) 0.2800(2) 0.0470(13) Uani 1 1 d . . . . .
O2 O 0.2857(2) 0.4640(5) 0.2945(2) 0.0520(13) Uani 1 1 d . . . . .
O3 O 0.2127(2) 0.3186(4) 0.16297(18) 0.0445(12) Uani 1 1 d . . . . .
O4 O 0.2343(2) 0.5017(5) 0.1413(2) 0.0521(13) Uani 1 1 d . . . . .
O5 O 0.29488(16) 0.6252(4) 0.2193(2) 0.0468(10) Uani 1 1 d . . . . .
H5A H 0.290661 0.661642 0.193970 0.070 Uiso 1 1 d R U . . .
H5B H 0.282103 0.672659 0.238901 0.070 Uiso 1 1 d R U . . .
N1 N 0.3247(2) 0.3464(6) 0.1944(2) 0.0438(14) Uani 1 1 d . . . . .
N2 N 0.4565(2) 0.0891(6) 0.1249(3) 0.0535(18) Uani 1 1 d . . . . .
N3 N 0.500000 0.2372(8) 0.1663(4) 0.050(2) Uani 1 2 d S T P . .
N4 N 0.500000 -0.2694(13) 0.0267(5) 0.097(5) Uani 1 2 d S T P . .
N5 N 0.1763(2) 0.5031(6) 0.2438(2) 0.0410(13) Uani 1 1 d . . . . .
N6 N 0.0435(2) 0.7350(6) 0.3207(3) 0.0526(17) Uani 1 1 d . . . . .
N7 N 0.000000 0.5908(9) 0.2768(4) 0.047(2) Uani 1 2 d S T P . .
N8 N 0.000000 1.0673(14) 0.4322(7) 0.109(5) Uani 1 2 d S TU P . .
C1 C 0.2687(3) 0.3631(7) 0.3065(3) 0.0399(16) Uani 1 1 d . . . . .
C2 C 0.2779(3) 0.3194(6) 0.3538(3) 0.0383(15) Uani 1 1 d . . . . .
C3 C 0.2583(3) 0.2090(7) 0.3694(3) 0.0452(18) Uani 1 1 d . . . . .
H3 H 0.240334 0.160639 0.349640 0.054 Uiso 1 1 calc R U . . .
C4 C 0.2654(3) 0.1719(7) 0.4134(3) 0.0458(17) Uani 1 1 d . . . . .
H4 H 0.251842 0.099040 0.423092 0.055 Uiso 1 1 calc R U . . .
C5 C 0.2926(3) 0.2412(7) 0.4439(3) 0.0452(17) Uani 1 1 d . . . . .
C6 C 0.3132(3) 0.3482(7) 0.4277(3) 0.0515(19) Uani 1 1 d . . . . .
H6 H 0.331978 0.395532 0.447129 0.062 Uiso 1 1 calc R U . . .
C7 C 0.3064(3) 0.3856(7) 0.3839(3) 0.0483(18) Uani 1 1 d . . . . .
H7 H 0.321124 0.456896 0.374026 0.058 Uiso 1 1 calc R U . . .
C8 C 0.2950(3) 0.2062(7) 0.4919(3) 0.0459(18) Uani 1 1 d . . . . .
C9 C 0.2922(4) 0.2914(7) 0.5267(3) 0.060(2) Uani 1 1 d . . . . .
H9 H 0.291640 0.373334 0.519207 0.072 Uiso 1 1 calc R U . . .
C10 C 0.2184(2) 0.3980(6) 0.1325(3) 0.0388(15) Uani 1 1 d . . . . .
C11 C 0.2097(3) 0.3628(6) 0.0843(3) 0.0421(16) Uani 1 1 d . . . . .
C12 C 0.2097(4) 0.2410(7) 0.0716(3) 0.056(2) Uani 1 1 d . . . . .
H12 H 0.211082 0.181111 0.093774 0.067 Uiso 1 1 calc R U . . .
C13 C 0.2054(4) 0.4494(7) 0.0503(3) 0.055(2) Uani 1 1 d . . . . .
H13 H 0.204361 0.531140 0.058017 0.066 Uiso 1 1 calc R U . . .
C14 C 0.2025(4) 0.4162(8) 0.0052(3) 0.058(2) Uani 1 1 d . . . . .
H14 H 0.198946 0.475987 -0.016847 0.070 Uiso 1 1 calc R U . . .
C15 C 0.3678(3) 0.3921(7) 0.2074(3) 0.056(3) Uani 1 1 d . . . . .
H15 H 0.368152 0.460476 0.225839 0.068 Uiso 1 1 calc R U . . .
C16 C 0.4121(3) 0.3409(8) 0.1942(4) 0.059(2) Uani 1 1 d . . . . .
H16 H 0.441404 0.374889 0.203835 0.071 Uiso 1 1 calc R U . . .
C17 C 0.4122(3) 0.2404(7) 0.1669(3) 0.0453(18) Uani 1 1 d . . . . .
C18 C 0.3681(3) 0.1929(7) 0.1534(3) 0.047(2) Uani 1 1 d . . . . .
H18 H 0.366810 0.125130 0.134628 0.056 Uiso 1 1 calc R U . . .
C19 C 0.3252(3) 0.2487(7) 0.1684(3) 0.0474(18) Uani 1 1 d . . . . .
H19 H 0.295399 0.215386 0.159615 0.057 Uiso 1 1 calc R U . . .
C20 C 0.4591(3) 0.1865(7) 0.1513(3) 0.045(2) Uani 1 1 d . . . . .
C21 C 0.500000 0.0427(10) 0.1123(5) 0.053(3) Uani 1 2 d S T P . .
C22 C 0.500000 -0.0649(11) 0.0815(5) 0.057(3) Uani 1 2 d S T P . .
C23 C 0.5433(5) -0.1159(11) 0.0674(4) 0.070(3) Uani 1 1 d . . . . .
H23 H 0.573214 -0.082877 0.075870 0.084 Uiso 1 1 calc R U . . .
C24 C 0.5408(5) -0.2188(10) 0.0401(5) 0.088(4) Uani 1 1 d . . . . .
H24 H 0.570035 -0.253795 0.030714 0.106 Uiso 1 1 calc R U . . .
C25 C 0.1344(3) 0.4519(7) 0.2309(3) 0.050(2) Uani 1 1 d . . . . .
H25 H 0.135235 0.386298 0.211060 0.060 Uiso 1 1 calc R U . . .
C26 C 0.0894(3) 0.4945(8) 0.2465(3) 0.052(2) Uani 1 1 d . . . . .
H26 H 0.060541 0.457902 0.236964 0.062 Uiso 1 1 calc R U . . .
C27 C 0.0880(2) 0.5905(7) 0.2759(3) 0.0419(16) Uani 1 1 d . . . . .
C28 C 0.1323(3) 0.6402(8) 0.2900(3) 0.050(2) Uani 1 1 d . . . . .
H28 H 0.132867 0.704234 0.310526 0.061 Uiso 1 1 calc R U . . .
C29 C 0.1746(3) 0.5936(8) 0.2733(3) 0.0506(19) Uani 1 1 d . . . . .
H29 H 0.203984 0.627112 0.283069 0.061 Uiso 1 1 calc R U . . .
C30 C 0.0411(3) 0.6416(7) 0.2919(3) 0.0437(18) Uani 1 1 d . . . . .
C31 C 0.000000 0.7763(11) 0.3352(5) 0.052(3) Uani 1 2 d S T P . .
C32 C 0.000000 0.8761(13) 0.3677(6) 0.066(4) Uani 1 2 d S T P . .
C33 C 0.0424(5) 0.9232(11) 0.3850(5) 0.082(4) Uani 1 1 d . U . . .
H33 H 0.072270 0.890380 0.376320 0.098 Uiso 1 1 calc R U . . .
C34 C 0.0411(6) 1.0201(15) 0.4156(6) 0.112(4) Uani 1 1 d . U . . .
H34 H 0.070706 1.053553 0.424920 0.134 Uiso 1 1 calc R U . . .
C51 C 0.500000 0.6122(13) 0.1387(5) 0.153(5) Uani 1 2 d DGS TU P . .
C52 C 0.45735(15) 0.6628(11) 0.1548(5) 0.157(5) Uani 1 1 d DG U . . .
H52 H 0.458479 0.724558 0.176280 0.188 Uiso 1 1 calc R U . . .
C53 C 0.41260(3) 0.6212(11) 0.1387(5) 0.159(4) Uani 1 1 d G U . . .
H53 H 0.383692 0.655091 0.149474 0.191 Uiso 1 1 calc R U . . .
C54 C 0.4110(3) 0.5290(11) 0.1066(4) 0.151(4) Uani 1 1 d DG U . . .
C49 C 0.4543(4) 0.4783(8) 0.0905(4) 0.100(4) Uani 1 1 d DG U . . .
C50 C 0.4999(3) 0.5199(11) 0.1065(5) 0.104(5) Uani 1 2 d G TU P . .
C55 C 0.3665(6) 0.4672(17) 0.0872(7) 0.151(4) Uani 1 1 d D U . . .
H55 H 0.336111 0.492910 0.097638 0.182 Uiso 1 1 calc R U . . .
C56 C 0.3669(7) 0.3702(18) 0.0533(7) 0.143(4) Uani 1 1 d D U . . .
H56 H 0.338877 0.337096 0.040451 0.172 Uiso 1 1 calc R U . . .
C62 C 0.4546(4) 0.3824(8) 0.0597(3) 0.098(5) Uani 1 1 d DG . . . .
C57 C 0.4109(3) 0.3356(10) 0.0431(4) 0.108(5) Uani 1 1 d DG . . . .
C58 C 0.4115(4) 0.2397(11) 0.0125(4) 0.142(4) Uani 1 1 d G U . . .
H58 H 0.382241 0.208373 0.001402 0.171 Uiso 1 1 calc R U . . .
C59 C 0.4558(6) 0.1905(10) -0.0016(5) 0.151(4) Uani 1 1 d G U . . .
H59 H 0.456091 0.126300 -0.022071 0.181 Uiso 1 1 calc R U . . .
C60 C 0.4998(4) 0.2373(12) 0.0150(5) 0.147(5) Uani 1 2 d G TU P . .
C61 C 0.4998(3) 0.3332(11) 0.0456(4) 0.075(4) Uani 1 2 d G T P . .
C35 C 0.0451(4) 0.3997(12) 0.3701(5) 0.073(3) Uani 1 1 d . . . . .
C36 C 0.000000 0.4506(14) 0.3844(5) 0.069(4) Uani 1 2 d S T P . .
C37 C 0.000000 0.5636(18) 0.4138(9) 0.105(4) Uani 1 2 d S TU P . .
C38 C 0.0479(6) 0.6027(15) 0.4240(6) 0.107(3) Uani 1 1 d . U . . .
H38 H 0.050187 0.671632 0.442072 0.128 Uiso 1 1 calc R U . . .
C39 C 0.0866(6) 0.5578(13) 0.4122(6) 0.107(3) Uani 1 1 d . U . . .
H39 H 0.115479 0.594366 0.421794 0.129 Uiso 1 1 calc R U . . .
C40 C 0.0900(5) 0.4524(13) 0.3844(6) 0.101(3) Uani 1 1 d . U . . .
C41 C 0.1333(5) 0.3965(14) 0.3688(6) 0.104(3) Uani 1 1 d . U . . .
H41 H 0.163290 0.426308 0.378700 0.124 Uiso 1 1 calc R U . . .
C42 C 0.1327(6) 0.3002(14) 0.3397(6) 0.110(3) Uani 1 1 d . U . . .
H42 H 0.162085 0.267220 0.329773 0.132 Uiso 1 1 calc R U . . .
C43 C 0.0906(6) 0.2524(15) 0.3251(6) 0.107(3) Uani 1 1 d . U . . .
C44 C 0.0865(7) 0.1542(15) 0.2952(7) 0.120(3) Uani 1 1 d . U . . .
H44 H 0.115349 0.122615 0.283257 0.144 Uiso 1 1 calc R U . . .
C45 C 0.0444(6) 0.1018(16) 0.2823(7) 0.122(3) Uani 1 1 d . U . . .
H45 H 0.046221 0.031694 0.264849 0.146 Uiso 1 1 calc R U . . .
C46 C 0.000000 0.144(2) 0.2931(9) 0.116(4) Uani 1 2 d S TU P . .
C47 C 0.000000 0.2500(16) 0.3253(5) 0.074(4) Uani 1 2 d S T P . .
C48 C 0.0450(4) 0.3006(11) 0.3409(4) 0.076(3) Uani 1 1 d . U . . .

loop_
_atom_site_aniso_label
_atom_site_aniso_U_11
_atom_site_aniso_U_22
_atom_site_aniso_U_33
_atom_site_aniso_U_23
_atom_site_aniso_U_13
_atom_site_aniso_U_12
Cd1 0.03600(19) 0.0400(2) 0.0299(2) 0.0004(3) 0.0004(3) -0.00017(15)
O1 0.055(3) 0.050(3) 0.035(3) -0.005(2) -0.006(2) 0.005(2)
O2 0.066(3) 0.054(3) 0.037(3) 0.006(3) -0.004(3) -0.004(3)
O3 0.059(3) 0.046(3) 0.029(3) 0.001(2) -0.002(2) 0.002(2)
O4 0.076(3) 0.046(3) 0.034(3) -0.006(2) -0.003(3) -0.010(3)
O5 0.060(2) 0.044(2) 0.037(2) 0.002(3) 0.001(4) -0.0010(19)
N1 0.036(3) 0.048(3) 0.048(4) -0.006(3) 0.004(3) 0.001(3)
N2 0.040(3) 0.054(4) 0.066(5) -0.016(4) 0.000(3) 0.000(3)
N3 0.034(4) 0.045(5) 0.072(7) -0.004(5) 0.000 0.000
N4 0.171(17) 0.061(8) 0.060(9) -0.022(7) 0.000 0.000
N5 0.032(3) 0.051(3) 0.039(3) -0.003(3) 0.005(2) -0.003(3)
N6 0.039(3) 0.054(4) 0.065(5) -0.018(4) 0.000(3) -0.001(3)
N7 0.029(4) 0.060(5) 0.053(6) -0.010(5) 0.000 0.000
N8 0.112(7) 0.106(7) 0.110(8) -0.022(5) 0.000 0.000
C1 0.039(3) 0.044(4) 0.036(4) 0.000(3) 0.004(3) 0.006(3)
C2 0.043(3) 0.043(4) 0.029(4) 0.002(3) 0.001(3) 0.008(3)
C3 0.045(4) 0.053(4) 0.037(5) 0.005(4) -0.002(3) 0.000(3)
C4 0.061(4) 0.041(4) 0.035(4) 0.003(3) 0.000(4) 0.001(4)
C5 0.067(5) 0.043(4) 0.026(4) 0.005(3) 0.003(3) 0.007(3)
C6 0.063(5) 0.053(4) 0.039(4) -0.001(4) -0.012(4) -0.009(4)
C7 0.057(4) 0.046(4) 0.042(4) 0.007(4) 0.004(4) -0.008(3)
C8 0.065(5) 0.043(4) 0.030(4) 0.001(3) 0.000(4) 0.006(3)
C9 0.098(7) 0.040(4) 0.042(5) 0.002(4) 0.002(5) 0.002(4)
C10 0.042(3) 0.037(3) 0.038(4) 0.003(3) 0.002(3) 0.008(3)
C11 0.054(4) 0.041(4) 0.031(4) 0.001(3) 0.001(3) 0.007(3)
C12 0.089(6) 0.046(4) 0.032(4) 0.004(4) -0.002(4) 0.005(4)
C13 0.083(6) 0.044(4) 0.038(4) -0.006(4) -0.006(4) 0.011(4)
C14 0.099(7) 0.049(4) 0.026(4) 0.002(3) -0.006(4) 0.012(4)
C15 0.041(3) 0.055(4) 0.073(7) -0.022(4) 0.000(4) -0.004(3)
C16 0.041(4) 0.059(5) 0.079(6) -0.026(5) -0.008(4) -0.001(4)
C17 0.035(3) 0.043(4) 0.059(5) -0.001(4) 0.001(3) -0.001(3)
C18 0.042(4) 0.041(4) 0.057(6) -0.006(4) 0.001(4) -0.005(3)
C19 0.037(3) 0.052(4) 0.053(5) -0.007(4) 0.003(3) -0.004(3)
C20 0.035(4) 0.041(4) 0.060(6) -0.006(4) -0.001(4) 0.001(3)
C21 0.047(6) 0.045(6) 0.067(9) -0.015(6) 0.000 0.000
C22 0.060(7) 0.049(7) 0.061(9) -0.016(6) 0.000 0.000
C23 0.083(7) 0.065(6) 0.061(7) -0.015(6) -0.013(6) 0.010(6)
C24 0.125(11) 0.064(6) 0.075(8) -0.020(6) 0.003(8) 0.028(7)
C25 0.038(3) 0.050(4) 0.062(7) -0.012(4) 0.000(3) -0.004(3)
C26 0.031(3) 0.061(4) 0.063(5) -0.016(4) 0.003(3) -0.008(3)
C27 0.031(3) 0.053(4) 0.041(4) 0.003(3) 0.005(3) -0.002(3)
C28 0.033(4) 0.056(5) 0.062(6) -0.019(4) 0.000(4) -0.001(3)
C29 0.035(3) 0.063(5) 0.055(5) -0.015(4) 0.004(3) -0.008(3)
C30 0.036(4) 0.046(4) 0.050(5) -0.008(4) 0.002(4) 0.001(3)
C31 0.037(5) 0.054(6) 0.064(8) -0.003(6) 0.000 0.000
C32 0.057(7) 0.066(8) 0.075(10) -0.016(8) 0.000 0.000
C33 0.074(5) 0.082(5) 0.089(6) -0.020(5) 0.000(5) -0.001(4)
C34 0.102(6) 0.116(6) 0.117(7) -0.022(5) -0.006(5) -0.006(5)
C51 0.155(6) 0.152(6) 0.152(6) 0.005(5) 0.000 0.000
C52 0.161(6) 0.154(6) 0.156(6) 0.008(5) 0.001(5) 0.001(5)
C53 0.163(6) 0.156(6) 0.157(6) 0.006(4) 0.006(4) 0.003(4)
C54 0.149(5) 0.150(5) 0.153(5) 0.004(4) 0.007(4) 0.011(4)
C49 0.121(8) 0.069(7) 0.111(12) 0.043(8) 0.009(7) 0.002(5)
C50 0.147(7) 0.065(9) 0.102(16) 0.017(10) 0.000 0.000
C55 0.149(5) 0.152(5) 0.152(5) 0.014(4) 0.004(4) 0.003(4)
C56 0.141(5) 0.143(5) 0.146(5) 0.009(4) 0.001(4) 0.001(4)
C62 0.082(8) 0.105(10) 0.106(12) 0.051(9) -0.011(8) -0.016(8)
C57 0.088(9) 0.102(9) 0.134(14) 0.049(10) 0.009(9) 0.008(7)
C58 0.144(5) 0.140(5) 0.143(6) 0.003(4) -0.002(4) -0.004(4)
C59 0.154(6) 0.148(6) 0.150(6) 0.001(5) -0.005(5) -0.007(5)
C60 0.149(7) 0.144(7) 0.148(7) 0.003(5) 0.000 0.000
C61 0.084(10) 0.065(8) 0.076(11) 0.017(8) 0.000 0.000
C35 0.059(6) 0.088(7) 0.071(8) 0.029(7) -0.022(6) -0.022(6)
C36 0.081(10) 0.082(10) 0.045(8) 0.002(7) 0.000 0.000
C37 0.107(5) 0.107(5) 0.100(6) 0.007(5) 0.000 0.000
C38 0.111(5) 0.108(5) 0.101(5) -0.001(4) -0.006(4) -0.008(4)
C39 0.106(4) 0.113(4) 0.104(5) 0.005(4) -0.007(4) -0.009(4)
C40 0.097(4) 0.106(4) 0.101(4) 0.009(4) -0.004(4) -0.007(4)
C41 0.095(4) 0.112(4) 0.104(4) 0.010(4) 0.000(4) -0.005(4)
C42 0.101(4) 0.118(4) 0.111(4) 0.011(4) 0.006(4) 0.002(4)
C43 0.100(4) 0.113(4) 0.106(4) 0.001(4) 0.010(4) 0.006(4)
C44 0.119(5) 0.123(5) 0.117(5) -0.001(4) 0.013(4) 0.008(4)
C45 0.121(5) 0.126(5) 0.119(5) -0.006(4) 0.007(4) 0.006(4)
C46 0.115(6) 0.120(6) 0.114(6) -0.003(5) 0.000 0.000
C47 0.082(10) 0.087(10) 0.052(8) -0.004(8) 0.000 0.000
C48 0.063(5) 0.100(8) 0.066(7) 0.021(6) 0.006(5) 0.002(5)

_geom_special_details            
;
 All esds (except the esd in the dihedral angle between two l.s. planes)
 are estimated using the full covariance matrix.  The cell esds are taken
 into account individually in the estimation of esds in distances, angles
 and torsion angles; correlations between esds in cell parameters are only
 used when they are defined by crystal symmetry.  An approximate (isotropic)
 treatment of cell esds is used for estimating esds involving l.s. planes.
;
loop_
_geom_bond_atom_site_label_1
_geom_bond_atom_site_label_2
_geom_bond_distance
_geom_bond_site_symmetry_2
_geom_bond_publ_flag
Cd1 O1 2.430(6) . ?
Cd1 O2 2.414(6) . ?
Cd1 O3 2.406(5) . ?
Cd1 O4 2.424(6) . ?
Cd1 O5 2.312(4) . ?
Cd1 N1 2.340(6) . ?
Cd1 N5 2.324(6) . ?
Cd1 C10 2.755(8) . ?
O1 C1 1.267(10) . ?
O2 C1 1.256(9) . ?
O3 C10 1.264(9) . ?
O4 C10 1.251(9) . ?
O5 H5A 0.8548 . ?
O5 H5B 0.8542 . ?
N1 C15 1.337(9) . ?
N1 C19 1.322(10) . ?
N2 C20 1.327(10) . ?
N2 C21 1.348(8) . ?
N3 C20 1.327(10) . ?
N3 C20 1.327(10) 3_655 ?
N4 C24 1.308(15) . ?
N4 C24 1.308(15) 3_655 ?
N5 C25 1.331(9) . ?
N5 C29 1.323(10) . ?
N6 C30 1.337(11) . ?
N6 C31 1.344(9) . ?
N7 C30 1.331(9) . ?
N7 C30 1.331(9) 3 ?
N8 C34 1.332(17) 3 ?
N8 C34 1.332(17) . ?
C1 C2 1.495(10) . ?
C2 C3 1.406(11) . ?
C2 C7 1.386(11) . ?
C3 H3 0.9300 . ?
C3 C4 1.373(12) . ?
C4 H4 0.9300 . ?
C4 C5 1.392(11) . ?
C5 C6 1.391(11) . ?
C5 C8 1.466(10) . ?
C6 H6 0.9300 . ?
C6 C7 1.367(12) . ?
C7 H7 0.9300 . ?
C8 C9 1.393(11) . ?
C8 C14 1.407(11) 6 ?
C9 H9 0.9300 . ?
C9 C12 1.369(12) 6 ?
C10 C11 1.490(10) . ?
C11 C12 1.394(11) . ?
C11 C13 1.388(11) . ?
C12 H12 0.9300 . ?
C13 H13 0.9300 . ?
C13 C14 1.378(12) . ?
C14 H14 0.9300 . ?
C15 H15 0.9300 . ?
C15 C16 1.391(11) . ?
C16 H16 0.9300 . ?
C16 C17 1.368(11) . ?
C17 C18 1.374(11) . ?
C17 C20 1.487(11) . ?
C18 H18 0.9300 . ?
C18 C19 1.396(11) . ?
C19 H19 0.9300 . ?
C21 C22 1.491(16) . ?
C22 C23 1.375(13) . ?
C22 C23 1.375(13) 3_655 ?
C23 H23 0.9300 . ?
C23 C24 1.392(15) . ?
C24 H24 0.9300 . ?
C25 H25 0.9300 . ?
C25 C26 1.396(10) . ?
C26 H26 0.9300 . ?
C26 C27 1.366(11) . ?
C27 C28 1.392(10) . ?
C27 C30 1.480(10) . ?
C28 H28 0.9300 . ?
C28 C29 1.359(11) . ?
C29 H29 0.9300 . ?
C31 C32 1.458(19) . ?
C32 C33 1.368(15) . ?
C32 C33 1.368(15) 3 ?
C33 H33 0.9300 . ?
C33 C34 1.40(2) . ?
C34 H34 0.9300 . ?
C51 C52 1.3772 . ?
C51 C52 1.377(7) 3_655 ?
C51 C50 1.3895 . ?
C52 H52 0.9300 . ?
C52 C53 1.3900 . ?
C53 H53 0.9300 . ?
C53 C54 1.3900 . ?
C54 C49 1.3900 . ?
C54 C55 1.509(14) . ?
C49 C50 1.4112 . ?
C49 C62 1.393(11) . ?
C55 H55 0.9300 . ?
C55 C56 1.462(18) . ?
C56 H56 0.9300 . ?
C56 C57 1.30(2) . ?
C62 C57 1.3900 . ?
C62 C61 1.4114 . ?
C57 C58 1.3900 . ?
C58 H58 0.9300 . ?
C58 C59 1.3900 . ?
C59 H59 0.9300 . ?
C59 C60 1.3985 . ?
C60 C61 1.3899 . ?
C35 C36 1.419(16) . ?
C35 C40 1.421(18) . ?
C35 C48 1.389(18) . ?
C36 C37 1.52(3) . ?
C37 C38 1.411(17) . ?
C37 C38 1.411(17) 3 ?
C38 H38 0.9300 . ?
C38 C39 1.22(2) . ?
C39 H39 0.9300 . ?
C39 C40 1.42(2) . ?
C40 C41 1.41(2) . ?
C41 H41 0.9300 . ?
C41 C42 1.36(2) . ?
C42 H42 0.9300 . ?
C42 C43 1.34(2) . ?
C43 C44 1.40(2) . ?
C43 C48 1.434(18) . ?
C44 H44 0.9300 . ?
C44 C45 1.34(2) . ?
C45 H45 0.9300 . ?
C45 C46 1.339(19) . ?
C46 C47 1.50(3) . ?
C47 C48 1.429(14) . ?
C47 C48 1.429(14) 3 ?

loop_
_geom_angle_atom_site_label_1
_geom_angle_atom_site_label_2
_geom_angle_atom_site_label_3
_geom_angle
_geom_angle_site_symmetry_1
_geom_angle_site_symmetry_3
_geom_angle_publ_flag
O1 Cd1 C10 121.9(2) . . ?
O2 Cd1 O1 54.32(19) . . ?
O2 Cd1 O4 157.08(19) . . ?
O2 Cd1 C10 175.1(2) . . ?
O3 Cd1 O1 94.67(18) . . ?
O3 Cd1 O2 148.76(18) . . ?
O3 Cd1 O4 54.13(18) . . ?
O3 Cd1 C10 27.28(18) . . ?
O4 Cd1 O1 148.50(19) . . ?
O4 Cd1 C10 27.0(2) . . ?
O5 Cd1 O1 128.4(2) . . ?
O5 Cd1 O2 74.1(2) . . ?
O5 Cd1 O3 136.6(2) . . ?
O5 Cd1 O4 83.0(2) . . ?
O5 Cd1 N1 89.06(19) . . ?
O5 Cd1 N5 101.3(2) . . ?
O5 Cd1 C10 109.4(2) . . ?
N1 Cd1 O1 90.8(2) . . ?
N1 Cd1 O2 91.0(2) . . ?
N1 Cd1 O3 85.2(2) . . ?
N1 Cd1 O4 90.7(2) . . ?
N1 Cd1 C10 85.7(2) . . ?
N5 Cd1 O1 81.9(2) . . ?
N5 Cd1 O2 90.7(2) . . ?
N5 Cd1 O3 88.0(2) . . ?
N5 Cd1 O4 91.8(2) . . ?
N5 Cd1 N1 169.6(2) . . ?
N5 Cd1 C10 91.9(2) . . ?
C1 O1 Cd1 91.1(5) . . ?
C1 O2 Cd1 92.1(5) . . ?
C10 O3 Cd1 91.9(4) . . ?
C10 O4 Cd1 91.5(5) . . ?
Cd1 O5 H5A 109.6 . . ?
Cd1 O5 H5B 109.6 . . ?
H5A O5 H5B 104.2 . . ?
C15 N1 Cd1 118.6(5) . . ?
C19 N1 Cd1 123.8(5) . . ?
C19 N1 C15 117.6(6) . . ?
C20 N2 C21 114.9(8) . . ?
C20 N3 C20 114.9(10) . 3_655 ?
C24 N4 C24 117.1(14) 3_655 . ?
C25 N5 Cd1 124.4(5) . . ?
C29 N5 Cd1 117.1(4) . . ?
C29 N5 C25 118.5(6) . . ?
C30 N6 C31 114.6(8) . . ?
C30 N7 C30 115.0(10) . 3 ?
C34 N8 C34 115.3(19) 3 . ?
O1 C1 C2 118.6(7) . . ?
O2 C1 O1 122.4(7) . . ?
O2 C1 C2 119.0(7) . . ?
C3 C2 C1 121.3(7) . . ?
C7 C2 C1 121.4(7) . . ?
C7 C2 C3 117.4(7) . . ?
C2 C3 H3 119.6 . . ?
C4 C3 C2 120.8(8) . . ?
C4 C3 H3 119.6 . . ?
C3 C4 H4 119.3 . . ?
C3 C4 C5 121.3(7) . . ?
C5 C4 H4 119.3 . . ?
C4 C5 C8 120.0(7) . . ?
C6 C5 C4 117.4(7) . . ?
C6 C5 C8 122.4(7) . . ?
C5 C6 H6 119.2 . . ?
C7 C6 C5 121.6(7) . . ?
C7 C6 H6 119.2 . . ?
C2 C7 H7 119.3 . . ?
C6 C7 C2 121.4(7) . . ?
C6 C7 H7 119.3 . . ?
C9 C8 C5 122.0(7) . . ?
C9 C8 C14 116.3(7) . 6 ?
C14 C8 C5 121.6(7) 6 . ?
C8 C9 H9 118.8 . . ?
C12 C9 C8 122.5(8) 6 . ?
C12 C9 H9 118.8 6 . ?
O3 C10 Cd1 60.8(4) . . ?
O3 C10 C11 118.5(6) . . ?
O4 C10 Cd1 61.6(4) . . ?
O4 C10 O3 121.8(7) . . ?
O4 C10 C11 119.5(7) . . ?
C11 C10 Cd1 168.3(5) . . ?
C12 C11 C10 120.4(7) . . ?
C13 C11 C10 121.4(7) . . ?
C13 C11 C12 118.0(7) . . ?
C9 C12 C11 120.7(8) 6_554 . ?
C9 C12 H12 119.7 6_554 . ?
C11 C12 H12 119.7 . . ?
C11 C13 H13 119.5 . . ?
C14 C13 C11 121.1(7) . . ?
C14 C13 H13 119.5 . . ?
C8 C14 H14 119.3 6_554 . ?
C13 C14 C8 121.4(8) . 6_554 ?
C13 C14 H14 119.3 . . ?
N1 C15 H15 118.8 . . ?
N1 C15 C16 122.4(7) . . ?
C16 C15 H15 118.8 . . ?
C15 C16 H16 120.2 . . ?
C17 C16 C15 119.6(7) . . ?
C17 C16 H16 120.2 . . ?
C16 C17 C18 118.4(7) . . ?
C16 C17 C20 120.5(7) . . ?
C18 C17 C20 121.0(7) . . ?
C17 C18 H18 120.7 . . ?
C17 C18 C19 118.6(7) . . ?
C19 C18 H18 120.7 . . ?
N1 C19 C18 123.4(7) . . ?
N1 C19 H19 118.3 . . ?
C18 C19 H19 118.3 . . ?
N2 C20 C17 117.3(7) . . ?
N3 C20 N2 125.6(8) . . ?
N3 C20 C17 117.1(7) . . ?
N2 C21 N2 124.0(11) . 3_655 ?
N2 C21 C22 118.0(5) 3_655 . ?
N2 C21 C22 118.0(5) . . ?
C23 C22 C21 120.6(7) 3_655 . ?
C23 C22 C21 120.6(7) . . ?
C23 C22 C23 118.8(13) . 3_655 ?
C22 C23 H23 121.1 . . ?
C22 C23 C24 117.8(12) . . ?
C24 C23 H23 121.1 . . ?
N4 C24 C23 124.3(13) . . ?
N4 C24 H24 117.9 . . ?
C23 C24 H24 117.9 . . ?
N5 C25 H25 119.3 . . ?
N5 C25 C26 121.5(7) . . ?
C26 C25 H25 119.3 . . ?
C25 C26 H26 120.2 . . ?
C27 C26 C25 119.5(7) . . ?
C27 C26 H26 120.2 . . ?
C26 C27 C28 118.0(7) . . ?
C26 C27 C30 121.4(6) . . ?
C28 C27 C30 120.6(7) . . ?
C27 C28 H28 120.5 . . ?
C29 C28 C27 118.9(8) . . ?
C29 C28 H28 120.5 . . ?
N5 C29 C28 123.5(7) . . ?
N5 C29 H29 118.3 . . ?
C28 C29 H29 118.3 . . ?
N6 C30 C27 116.9(7) . . ?
N7 C30 N6 125.4(8) . . ?
N7 C30 C27 117.7(7) . . ?
N6 C31 N6 124.8(12) 3 . ?
N6 C31 C32 117.6(6) . . ?
N6 C31 C32 117.6(6) 3 . ?
C33 C32 C31 122.1(8) . . ?
C33 C32 C31 122.1(8) 3 . ?
C33 C32 C33 115.8(16) 3 . ?
C32 C33 H33 119.7 . . ?
C32 C33 C34 120.6(14) . . ?
C34 C33 H33 119.7 . . ?
N8 C34 C33 123.7(15) . . ?
N8 C34 H34 118.2 . . ?
C33 C34 H34 118.2 . . ?
C52 C51 C52 115.78(18) 3_655 . ?
C52 C51 C50 121.9 . . ?
C52 C51 C50 122.20(18) 3_655 . ?
C51 C52 H52 120.2 . . ?
C51 C52 C53 119.7 . . ?
C53 C52 H52 120.2 . . ?
C52 C53 H53 120.0 . . ?
C54 C53 C52 120.0 . . ?
C54 C53 H53 120.0 . . ?
C53 C54 C49 120.0 . . ?
C53 C54 C55 127.8(10) . . ?
C49 C54 C55 112.1(10) . . ?
C54 C49 C50 120.5 . . ?
C54 C49 C62 122.2(9) . . ?
C50 C49 C62 117.3(9) . . ?
C51 C50 C49 117.5(4) . 3_655 ?
C49 C50 C51 117.9 . . ?
C49 C50 C49 124.5(4) . 3_655 ?
C54 C55 H55 117.2 . . ?
C56 C55 C54 125.5(15) . . ?
C56 C55 H55 117.2 . . ?
C55 C56 H56 123.8 . . ?
C57 C56 C55 112.4(14) . . ?
C57 C56 H56 123.8 . . ?
C57 C62 C49 120.3(9) . . ?
C57 C62 C61 120.5 . . ?
C61 C62 C49 119.2(9) . . ?
C56 C57 C62 127.4(12) . . ?
C56 C57 C58 112.6(12) . . ?
C62 C57 C58 120.0 . . ?
C57 C58 H58 120.0 . . ?
C57 C58 C59 120.0 . . ?
C59 C58 H58 120.0 . . ?
C58 C59 H59 119.9 . . ?
C60 C59 C58 120.2 . . ?
C60 C59 H59 119.9 . . ?
C59 C60 C59 119.2(6) . 3_655 ?
C61 C60 C59 120.4 . . ?
C61 C60 C59 120.3(6) . 3_655 ?
C62 C61 C62 122.4(9) . 3_655 ?
C60 C61 C62 118.9 . . ?
C60 C61 C62 118.6(9) . 3_655 ?
C36 C35 C40 120.1(14) . . ?
C48 C35 C36 119.6(11) . . ?
C48 C35 C40 120.3(13) . . ?
C35 C36 C35 120.7(15) 3 . ?
C35 C36 C37 119.6(8) 3 . ?
C35 C36 C37 119.6(8) . . ?
C38 C37 C36 111.9(12) 3 . ?
C38 C37 C36 111.9(12) . . ?
C38 C37 C38 136(2) 3 . ?
C37 C38 H38 115.8 . . ?
C39 C38 C37 128.4(18) . . ?
C39 C38 H38 115.8 . . ?
C38 C39 H39 118.3 . . ?
C38 C39 C40 123.4(17) . . ?
C40 C39 H39 118.3 . . ?
C35 C40 C39 116.6(15) . . ?
C41 C40 C35 116.8(15) . . ?
C41 C40 C39 126.6(15) . . ?
C40 C41 H41 118.9 . . ?
C42 C41 C40 122.1(15) . . ?
C42 C41 H41 118.9 . . ?
C41 C42 H42 119.3 . . ?
C43 C42 C41 121.4(16) . . ?
C43 C42 H42 119.3 . . ?
C42 C43 C44 125.2(16) . . ?
C42 C43 C48 119.8(15) . . ?
C44 C43 C48 115.0(15) . . ?
C43 C44 H44 117.3 . . ?
C45 C44 C43 125.3(17) . . ?
C45 C44 H44 117.3 . . ?
C44 C45 H45 117.9 . . ?
C46 C45 C44 124.2(19) . . ?
C46 C45 H45 117.9 . . ?
C45 C46 C45 130(3) 3 . ?
C45 C46 C47 114.8(13) 3 . ?
C45 C46 C47 114.8(13) . . ?
C48 C47 C46 120.4(8) 3 . ?
C48 C47 C46 120.4(8) . . ?
C48 C47 C48 119.1(15) 3 . ?
C35 C48 C43 119.5(12) . . ?
C35 C48 C47 120.5(11) . . ?
C47 C48 C43 120.0(13) . . ?

loop_
_geom_torsion_atom_site_label_1
_geom_torsion_atom_site_label_2
_geom_torsion_atom_site_label_3
_geom_torsion_atom_site_label_4
_geom_torsion
_geom_torsion_site_symmetry_1
_geom_torsion_site_symmetry_2
_geom_torsion_site_symmetry_3
_geom_torsion_site_symmetry_4
_geom_torsion_publ_flag
Cd1 O1 C1 O2 1.4(7) . . . . ?
Cd1 O1 C1 C2 -179.1(5) . . . . ?
Cd1 O2 C1 O1 -1.4(7) . . . . ?
Cd1 O2 C1 C2 179.1(5) . . . . ?
Cd1 O3 C10 O4 -8.2(7) . . . . ?
Cd1 O3 C10 C11 166.7(6) . . . . ?
Cd1 O4 C10 O3 8.1(7) . . . . ?
Cd1 O4 C10 C11 -166.7(6) . . . . ?
Cd1 N1 C15 C16 -179.5(8) . . . . ?
Cd1 N1 C19 C18 178.9(7) . . . . ?
Cd1 N5 C25 C26 -178.4(7) . . . . ?
Cd1 N5 C29 C28 178.3(8) . . . . ?
Cd1 C10 C11 C12 64(3) . . . . ?
Cd1 C10 C11 C13 -110(2) . . . . ?
O1 C1 C2 C3 -1.9(10) . . . . ?
O1 C1 C2 C7 177.7(7) . . . . ?
O2 C1 C2 C3 177.7(7) . . . . ?
O2 C1 C2 C7 -2.7(10) . . . . ?
O3 C10 C11 C12 -18.8(11) . . . . ?
O3 C10 C11 C13 166.6(8) . . . . ?
O4 C10 C11 C12 156.2(8) . . . . ?
O4 C10 C11 C13 -18.4(11) . . . . ?
N1 C15 C16 C17 0.1(16) . . . . ?
N2 C21 C22 C23 -1(2) . . . 3_655 ?
N2 C21 C22 C23 1(2) 3_655 . . . ?
N2 C21 C22 C23 -179.9(13) 3_655 . . 3_655 ?
N2 C21 C22 C23 179.9(13) . . . . ?
N5 C25 C26 C27 -0.3(14) . . . . ?
N6 C31 C32 C33 3(2) 3 . . 3 ?
N6 C31 C32 C33 -178.9(14) . . . 3 ?
N6 C31 C32 C33 -3(2) . . . . ?
N6 C31 C32 C33 178.9(14) 3 . . . ?
C1 C2 C3 C4 -177.5(7) . . . . ?
C1 C2 C7 C6 177.3(7) . . . . ?
C2 C3 C4 C5 -0.7(13) . . . . ?
C3 C2 C7 C6 -3.1(12) . . . . ?
C3 C4 C5 C6 -1.4(13) . . . . ?
C3 C4 C5 C8 173.2(8) . . . . ?
C4 C5 C6 C7 1.2(13) . . . . ?
C4 C5 C8 C9 -138.4(9) . . . . ?
C4 C5 C8 C14 37.8(13) . . . 6 ?
C5 C6 C7 C2 1.1(13) . . . . ?
C5 C8 C9 C12 174.3(10) . . . 6 ?
C6 C5 C8 C9 35.9(13) . . . . ?
C6 C5 C8 C14 -147.9(9) . . . 6 ?
C7 C2 C3 C4 2.9(11) . . . . ?
C8 C5 C6 C7 -173.3(8) . . . . ?
C10 C11 C12 C9 -171.9(9) . . . 6_554 ?
C10 C11 C13 C14 173.0(9) . . . . ?
C11 C13 C14 C8 -1.4(16) . . . 6_554 ?
C12 C11 C13 C14 -1.7(14) . . . . ?
C13 C11 C12 C9 2.9(14) . . . 6_554 ?
C14 C8 C9 C12 -2.1(15) 6 . . 6 ?
C15 N1 C19 C18 -1.1(13) . . . . ?
C15 C16 C17 C18 0.0(15) . . . . ?
C15 C16 C17 C20 178.1(9) . . . . ?
C16 C17 C18 C19 -0.6(13) . . . . ?
C16 C17 C20 N2 -179.9(9) . . . . ?
C16 C17 C20 N3 2.6(14) . . . . ?
C17 C18 C19 N1 1.2(14) . . . . ?
C18 C17 C20 N2 -2.0(13) . . . . ?
C18 C17 C20 N3 -179.4(9) . . . . ?
C19 N1 C15 C16 0.4(14) . . . . ?
C20 N2 C21 N2 0(2) . . . 3_655 ?
C20 N2 C21 C22 -178.3(11) . . . . ?
C20 N3 C20 N2 3.1(19) 3_655 . . . ?
C20 N3 C20 C17 -179.7(6) 3_655 . . . ?
C20 C17 C18 C19 -178.7(8) . . . . ?
C21 N2 C20 N3 -1.8(16) . . . . ?
C21 N2 C20 C17 -178.9(10) . . . . ?
C21 C22 C23 C24 177.8(12) . . . . ?
C22 C23 C24 N4 0(2) . . . . ?
C23 C22 C23 C24 -1(2) 3_655 . . . ?
C24 N4 C24 C23 0(3) 3_655 . . . ?
C25 N5 C29 C28 -2.3(14) . . . . ?
C25 C26 C27 C28 -1.6(13) . . . . ?
C25 C26 C27 C30 177.7(8) . . . . ?
C26 C27 C28 C29 1.6(14) . . . . ?
C26 C27 C30 N6 179.7(9) . . . . ?
C26 C27 C30 N7 0.1(14) . . . . ?
C27 C28 C29 N5 0.4(15) . . . . ?
C28 C27 C30 N6 -1.1(13) . . . . ?
C28 C27 C30 N7 179.3(10) . . . . ?
C29 N5 C25 C26 2.3(13) . . . . ?
C30 N6 C31 N6 -3.9(19) . . . 3 ?
C30 N6 C31 C32 178.4(11) . . . . ?
C30 N7 C30 N6 1.2(19) 3 . . . ?
C30 N7 C30 C27 -179.2(6) 3 . . . ?
C30 C27 C28 C29 -177.7(9) . . . . ?
C31 N6 C30 N7 1.1(16) . . . . ?
C31 N6 C30 C27 -178.4(9) . . . . ?
C31 C32 C33 C34 179.0(15) . . . . ?
C32 C33 C34 N8 5(3) . . . . ?
C33 C32 C33 C34 -5(3) 3 . . . ?
C34 N8 C34 C33 -4(3) 3 . . . ?
C51 C52 C53 C54 0.0 . . . . ?
C52 C51 C52 C53 177.0 3_655 . . . ?
C52 C51 C50 C49 176.8 . . . 3_655 ?
C52 C51 C50 C49 -0.1 . . . . ?
C52 C51 C50 C49 -176.8 3_655 . . . ?
C52 C51 C50 C49 0.1 3_655 . . 3_655 ?
C52 C53 C54 C49 0.0 . . . . ?
C52 C53 C54 C55 176.2(16) . . . . ?
C53 C54 C49 C50 0.0 . . . . ?
C53 C54 C49 C62 177.3(11) . . . . ?
C53 C54 C55 C56 -180.0(15) . . . . ?
C54 C49 C50 C51 0.1 . . . . ?
C54 C49 C50 C49 -176.6 . . . 3_655 ?
C54 C49 C62 C57 1.5(12) . . . . ?
C54 C49 C62 C61 -178.4(7) . . . . ?
C54 C55 C56 C57 4(3) . . . . ?
C49 C54 C55 C56 -4(2) . . . . ?
C49 C62 C57 C56 -0.8(16) . . . . ?
C49 C62 C57 C58 -179.9(10) . . . . ?
C49 C62 C61 C62 -3.7(13) . . . 3_655 ?
C49 C62 C61 C60 179.8(10) . . . . ?
C50 C51 C52 C53 0.1 . . . . ?
C50 C49 C62 C57 178.9(7) . . . . ?
C50 C49 C62 C61 -1.0(11) . . . . ?
C55 C54 C49 C50 -176.8(14) . . . . ?
C55 C54 C49 C62 0.5(14) . . . . ?
C55 C56 C57 C62 -2(2) . . . . ?
C55 C56 C57 C58 177.2(13) . . . . ?
C56 C57 C58 C59 -179.2(14) . . . . ?
C62 C49 C50 C51 -177.4(10) . . . . ?
C62 C49 C50 C49 6.0(10) . . . 3_655 ?
C62 C57 C58 C59 0.0 . . . . ?
C57 C62 C61 C62 176.4(9) . . . 3_655 ?
C57 C62 C61 C60 -0.1 . . . . ?
C57 C58 C59 C60 0.0 . . . . ?
C58 C59 C60 C59 -176.6 . . . 3_655 ?
C58 C59 C60 C61 0.0 . . . . ?
C59 C60 C61 C62 0.0 . . . . ?
C59 C60 C61 C62 -0.1(8) 3_655 . . 3_655 ?
C59 C60 C61 C62 -176.6(8) . . . 3_655 ?
C59 C60 C61 C62 176.6 3_655 . . . ?
C61 C62 C57 C56 179.1(16) . . . . ?
C61 C62 C57 C58 0.0 . . . . ?
C35 C36 C37 C38 178.8(15) . . . 3 ?
C35 C36 C37 C38 1(2) 3 . . 3 ?
C35 C36 C37 C38 -178.8(15) 3 . . . ?
C35 C36 C37 C38 -1(2) . . . . ?
C35 C40 C41 C42 3(2) . . . . ?
C36 C35 C40 C39 -1(2) . . . . ?
C36 C35 C40 C41 179.9(14) . . . . ?
C36 C35 C48 C43 177.5(13) . . . . ?
C36 C35 C48 C47 0.2(19) . . . . ?
C36 C37 C38 C39 0(3) . . . . ?
C37 C38 C39 C40 0(3) . . . . ?
C38 C37 C38 C39 -179.8(19) 3 . . . ?
C38 C39 C40 C35 0(3) . . . . ?
C38 C39 C40 C41 179.0(17) . . . . ?
C39 C40 C41 C42 -175.5(16) . . . . ?
C40 C35 C36 C35 179.4(10) . . . 3 ?
C40 C35 C36 C37 2(2) . . . . ?
C40 C35 C48 C43 -0.5(18) . . . . ?
C40 C35 C48 C47 -177.8(13) . . . . ?
C40 C41 C42 C43 -1(3) . . . . ?
C41 C42 C43 C44 179.8(16) . . . . ?
C41 C42 C43 C48 -2(3) . . . . ?
C42 C43 C44 C45 176.3(19) . . . . ?
C42 C43 C48 C35 2(2) . . . . ?
C42 C43 C48 C47 179.8(15) . . . . ?
C43 C44 C45 C46 7(4) . . . . ?
C44 C43 C48 C35 -178.8(13) . . . . ?
C44 C43 C48 C47 -1(2) . . . . ?
C44 C45 C46 C45 179.4(19) . . . 3 ?
C44 C45 C46 C47 -6(4) . . . . ?
C45 C46 C47 C48 2(3) . . . . ?
C45 C46 C47 C48 -2(3) 3 . . 3 ?
C45 C46 C47 C48 -177.4(18) . . . 3 ?
C45 C46 C47 C48 177.4(18) 3 . . . ?
C46 C47 C48 C35 178.9(16) . . . . ?
C46 C47 C48 C43 2(2) . . . . ?
C48 C35 C36 C35 1(2) . . . 3 ?
C48 C35 C36 C37 -176.1(14) . . . . ?
C48 C35 C40 C39 176.6(13) . . . . ?
C48 C35 C40 C41 -2.2(19) . . . . ?
C48 C43 C44 C45 -2(3) . . . . ?
C48 C47 C48 C35 -2(2) 3 . . . ?
C48 C47 C48 C43 -179.0(11) 3 . . . ?

_shelx_res_file                  
;
TITL 1 in Cmc21 #36
    1.res
    created by SHELXL-2019/2 at 21:57:39 on 05-Nov-2024
REM reset to Cmc21 #36
CELL 1.54178 27.35 11.0237 29.4404 90 90 90
ZERR 8 0.0003 0.0001 0.0003 0 0 0
LATT -7
SYMM -X,-Y,0.5+Z
SYMM -X,+Y,+Z
SYMM +X,-Y,0.5+Z
SFAC C H Cd N O
UNIT 448 272 8 48 40
SIMU 0.01 0.02 3.8 C51 > C54 C55 C56 C58 C59 C60 C37 > C46
ISOR 0.005 0.01 C33 N8 C34 C38 C40 C37 C43 C41 C39 C46 C42 C44 C45 C51 C58 =
 C56 C60 C54 C59 C55 C53 C52
SADI C51 C54 C54 C57
SADI C52 C49 C49 C56
SADI C54 C55 C55 C56
SADI C51 C49 C49 C55
SADI C52 C54 C54 C62
DELU 0.005 0.005 C43 C49 C54 C48 C49 C50

L.S. 20
PLAN  5
SIZE 0.22 0.19 0.18
TEMP 25.53(10)
CONF
BOND
MORE -1
BOND $H
fmap 2
acta
TWIN -1 0 0 0 -1 0 0 0 -1 2
REM <olex2.extras>
REM <HklSrc "%.\\1.hkl">
REM </olex2.extras>

WGHT    0.062000   34.945602
BASF   0.48023
FVAR       0.11779
CD1   3    0.253098    0.442821    0.218712    11.00000    0.03600    0.04004 =
         0.02986    0.00041    0.00035   -0.00017
O1    5    0.243796    0.296911    0.279960    11.00000    0.05516    0.05041 =
         0.03549   -0.00517   -0.00558    0.00451
O2    5    0.285660    0.464030    0.294507    11.00000    0.06565    0.05372 =
         0.03651    0.00567   -0.00425   -0.00383
O3    5    0.212706    0.318603    0.162971    11.00000    0.05905    0.04562 =
         0.02886    0.00114   -0.00171    0.00207
O4    5    0.234322    0.501697    0.141340    11.00000    0.07629    0.04585 =
         0.03427   -0.00622   -0.00253   -0.00961
O5    5    0.294883    0.625160    0.219290    11.00000    0.06034    0.04363 =
         0.03658    0.00167    0.00058   -0.00104
AFIX   7
H5A   2    0.290661    0.661642    0.193970    11.00000   -1.50000
H5B   2    0.282103    0.672659    0.238901    11.00000   -1.50000
AFIX   0
N1    4    0.324685    0.346410    0.194402    11.00000    0.03585    0.04755 =
         0.04806   -0.00610    0.00372    0.00116
N2    4    0.456494    0.089120    0.124903    11.00000    0.04026    0.05407 =
         0.06611   -0.01573    0.00006    0.00008
N3    4    0.500000    0.237247    0.166332    10.50000    0.03393    0.04456 =
         0.07239   -0.00418    0.00000    0.00000
N4    4    0.500000   -0.269400    0.026735    10.50000    0.17094    0.06146 =
         0.05967   -0.02225    0.00000    0.00000
N5    4    0.176289    0.503054    0.243828    11.00000    0.03235    0.05146 =
         0.03926   -0.00256    0.00458   -0.00330
N6    4    0.043545    0.734995    0.320744    11.00000    0.03888    0.05360 =
         0.06541   -0.01802    0.00046   -0.00075
N7    4    0.000000    0.590839    0.276764    10.50000    0.02890    0.06006 =
         0.05317   -0.00970    0.00000    0.00000
N8    4    0.000000    1.067259    0.432154    10.50000    0.11153    0.10626 =
         0.10982   -0.02214    0.00000    0.00000
C1    1    0.268737    0.363065    0.306460    11.00000    0.03920    0.04416 =
         0.03625    0.00018    0.00384    0.00571
C2    1    0.277946    0.319371    0.353758    11.00000    0.04312    0.04323 =
         0.02856    0.00180    0.00096    0.00794
C3    1    0.258337    0.209048    0.369378    11.00000    0.04496    0.05331 =
         0.03739    0.00476   -0.00172   -0.00012
AFIX  43
H3    2    0.240334    0.160639    0.349640    11.00000   -1.20000
AFIX   0
C4    1    0.265445    0.171913    0.413416    11.00000    0.06096    0.04140 =
         0.03500    0.00324    0.00007    0.00132
AFIX  43
H4    2    0.251842    0.099040    0.423092    11.00000   -1.20000
AFIX   0
C5    1    0.292609    0.241191    0.443866    11.00000    0.06669    0.04318 =
         0.02587    0.00456    0.00281    0.00655
C6    1    0.313161    0.348238    0.427668    11.00000    0.06293    0.05269 =
         0.03877   -0.00085   -0.01248   -0.00859
AFIX  43
H6    2    0.331978    0.395532    0.447129    11.00000   -1.20000
AFIX   0
C7    1    0.306368    0.385570    0.383858    11.00000    0.05719    0.04610 =
         0.04161    0.00727    0.00435   -0.00835
AFIX  43
H7    2    0.321124    0.456896    0.374026    11.00000   -1.20000
AFIX   0
C8    1    0.295038    0.206184    0.491853    11.00000    0.06455    0.04323 =
         0.02995    0.00056   -0.00009    0.00564
C9    1    0.292224    0.291389    0.526697    11.00000    0.09814    0.04032 =
         0.04185    0.00166    0.00192    0.00242
AFIX  43
H9    2    0.291640    0.373334    0.519207    11.00000   -1.20000
AFIX   0
C10   1    0.218392    0.398008    0.132466    11.00000    0.04158    0.03697 =
         0.03796    0.00337    0.00161    0.00802
C11   1    0.209657    0.362806    0.084272    11.00000    0.05442    0.04099 =
         0.03084    0.00062    0.00145    0.00687
C12   1    0.209714    0.240990    0.071558    11.00000    0.08860    0.04630 =
         0.03197    0.00415   -0.00178    0.00476
AFIX  43
H12   2    0.211082    0.181111    0.093774    11.00000   -1.20000
AFIX   0
C13   1    0.205354    0.449393    0.050263    11.00000    0.08298    0.04418 =
         0.03787   -0.00553   -0.00591    0.01066
AFIX  43
H13   2    0.204361    0.531140    0.058017    11.00000   -1.20000
AFIX   0
C14   1    0.202530    0.416219    0.005196    11.00000    0.09936    0.04893 =
         0.02628    0.00188   -0.00586    0.01164
AFIX  43
H14   2    0.198946    0.475987   -0.016847    11.00000   -1.20000
AFIX   0
C15   1    0.367773    0.392066    0.207357    11.00000    0.04057    0.05500 =
         0.07326   -0.02222   -0.00038   -0.00422
AFIX  43
H15   2    0.368152    0.460476    0.225839    11.00000   -1.20000
AFIX   0
C16   1    0.412061    0.340929    0.194186    11.00000    0.04096    0.05864 =
         0.07858   -0.02590   -0.00838   -0.00126
AFIX  43
H16   2    0.441404    0.374889    0.203835    11.00000   -1.20000
AFIX   0
C17   1    0.412184    0.240355    0.166945    11.00000    0.03470    0.04260 =
         0.05868   -0.00128    0.00142   -0.00110
C18   1    0.368068    0.192930    0.153390    11.00000    0.04224    0.04137 =
         0.05715   -0.00579    0.00083   -0.00481
AFIX  43
H18   2    0.366810    0.125130    0.134628    11.00000   -1.20000
AFIX   0
C19   1    0.325175    0.248713    0.168388    11.00000    0.03701    0.05240 =
         0.05294   -0.00722    0.00258   -0.00418
AFIX  43
H19   2    0.295399    0.215386    0.159615    11.00000   -1.20000
AFIX   0
C20   1    0.459098    0.186540    0.151272    11.00000    0.03458    0.04104 =
         0.06035   -0.00595   -0.00055    0.00055
C21   1    0.500000    0.042699    0.112259    10.50000    0.04686    0.04509 =
         0.06654   -0.01548    0.00000    0.00000
C22   1    0.500000   -0.064855    0.081541    10.50000    0.05982    0.04909 =
         0.06082   -0.01630    0.00000    0.00000
C23   1    0.543277   -0.115937    0.067431    11.00000    0.08349    0.06520 =
         0.06106   -0.01503   -0.01280    0.01001
AFIX  43
H23   2    0.573214   -0.082877    0.075870    11.00000   -1.20000
AFIX   0
C24   1    0.540789   -0.218794    0.040090    11.00000    0.12484    0.06389 =
         0.07532   -0.02005    0.00324    0.02833
AFIX  43
H24   2    0.570035   -0.253795    0.030714    11.00000   -1.20000
AFIX   0
C25   1    0.134444    0.451898    0.230909    11.00000    0.03775    0.05048 =
         0.06232   -0.01239    0.00011   -0.00410
AFIX  43
H25   2    0.135235    0.386298    0.211060    11.00000   -1.20000
AFIX   0
C26   1    0.089401    0.494539    0.246496    11.00000    0.03122    0.06090 =
         0.06288   -0.01591    0.00328   -0.00769
AFIX  43
H26   2    0.060541    0.457902    0.236964    11.00000   -1.20000
AFIX   0
C27   1    0.088020    0.590474    0.275852    11.00000    0.03133    0.05316 =
         0.04112    0.00258    0.00480   -0.00187
C28   1    0.132285    0.640167    0.289981    11.00000    0.03271    0.05644 =
         0.06215   -0.01934    0.00034   -0.00104
AFIX  43
H28   2    0.132867    0.704234    0.310526    11.00000   -1.20000
AFIX   0
C29   1    0.174618    0.593570    0.273275    11.00000    0.03470    0.06250 =
         0.05456   -0.01493    0.00350   -0.00789
AFIX  43
H29   2    0.203984    0.627112    0.283069    11.00000   -1.20000
AFIX   0
C30   1    0.041055    0.641599    0.291889    11.00000    0.03551    0.04580 =
         0.04979   -0.00813    0.00219    0.00087
C31   1    0.000000    0.776270    0.335194    10.50000    0.03666    0.05373 =
         0.06427   -0.00312    0.00000    0.00000
C32   1    0.000000    0.876084    0.367692    10.50000    0.05658    0.06597 =
         0.07463   -0.01640    0.00000    0.00000
C33   1    0.042364    0.923171    0.384997    11.00000    0.07371    0.08232 =
         0.08910   -0.01964    0.00031   -0.00099
AFIX  43
H33   2    0.072270    0.890380    0.376320    11.00000   -1.20000
AFIX   0
C34   1    0.041140    1.020124    0.415603    11.00000    0.10242    0.11568 =
         0.11746   -0.02223   -0.00620   -0.00637
AFIX  43
H34   2    0.070706    1.053553    0.424920    11.00000   -1.20000
AFIX  66

C51   1    0.500000    0.612198    0.138685    10.50000    0.15545    0.15184 =
         0.15212    0.00514    0.00000    0.00000
C52   1    0.457347    0.662829    0.154774    11.00000    0.16106    0.15366 =
         0.15602    0.00775    0.00113    0.00137
AFIX  43
H52   2    0.458479    0.724558    0.176280    11.00000   -1.20000
AFIX  65
C53   1    0.412597    0.621214    0.138709    11.00000    0.16305    0.15615 =
         0.15706    0.00603    0.00565    0.00309
AFIX  43
H53   2    0.383692    0.655091    0.149474    11.00000   -1.20000
AFIX  65
C54   1    0.411050    0.528964    0.106554    11.00000    0.14947    0.15018 =
         0.15254    0.00424    0.00667    0.01077
C49   1    0.454252    0.478328    0.090464    11.00000    0.12104    0.06907 =
         0.11121    0.04282    0.00944    0.00152
C50   1    0.499883    0.519939    0.106528    10.50000    0.14653    0.06468 =
         0.10172    0.01719    0.00000    0.00000
AFIX   0
C55   1    0.366460    0.467151    0.087153    11.00000    0.14948    0.15231 =
         0.15209    0.01369    0.00373    0.00302
AFIX  43
H55   2    0.336111    0.492910    0.097638    11.00000   -1.20000
AFIX   0
C56   1    0.366943    0.370207    0.053272    11.00000    0.14096    0.14299 =
         0.14589    0.00853    0.00122    0.00071
AFIX  43
H56   2    0.338877    0.337096    0.040451    11.00000   -1.20000
AFIX  66
C62   1    0.454592    0.382385    0.059683    11.00000    0.08158    0.10513 =
         0.10644    0.05142   -0.01091   -0.01617
C57   1    0.410894    0.335610    0.043117    11.00000    0.08833    0.10153 =
         0.13413    0.04938    0.00939    0.00802
C58   1    0.411478    0.239668    0.012486    11.00000    0.14403    0.13981 =
         0.14290    0.00301   -0.00184   -0.00398
AFIX  43
H58   2    0.382241    0.208373    0.001402    11.00000   -1.20000
AFIX  65
C59   1    0.455761    0.190501   -0.001580    11.00000    0.15441    0.14810 =
         0.14960    0.00056   -0.00512   -0.00744
AFIX  43
H59   2    0.456091    0.126300   -0.022071    11.00000   -1.20000
AFIX  65
C60   1    0.499819    0.237275    0.014986    10.50000    0.14854    0.14397 =
         0.14790    0.00339    0.00000    0.00000
C61   1    0.499772    0.333218    0.045618    10.50000    0.08419    0.06498 =
         0.07636    0.01743    0.00000    0.00000
AFIX   0

C35   1    0.045095    0.399738    0.370086    11.00000    0.05928    0.08771 =
         0.07149    0.02926   -0.02215   -0.02188
C36   1    0.000000    0.450616    0.384412    10.50000    0.08076    0.08229 =
         0.04482    0.00203    0.00000    0.00000
C37   1    0.000000    0.563560    0.413787    10.50000    0.10679    0.10739 =
         0.10029    0.00693    0.00000    0.00000
C38   1    0.047867    0.602700    0.423988    11.00000    0.11140    0.10756 =
         0.10077   -0.00089   -0.00558   -0.00825
AFIX  43
H38   2    0.050187    0.671632    0.442072    11.00000   -1.20000
AFIX   0
C39   1    0.086635    0.557841    0.412160    11.00000    0.10554    0.11272 =
         0.10410    0.00485   -0.00684   -0.00875
AFIX  43
H39   2    0.115479    0.594366    0.421794    11.00000   -1.20000
AFIX   0
C40   1    0.089956    0.452398    0.384353    11.00000    0.09697    0.10586 =
         0.10061    0.00912   -0.00369   -0.00654
C41   1    0.133324    0.396507    0.368781    11.00000    0.09459    0.11165 =
         0.10442    0.01001   -0.00049   -0.00534
AFIX  43
H41   2    0.163290    0.426308    0.378700    11.00000   -1.20000
AFIX   0
C42   1    0.132657    0.300224    0.339662    11.00000    0.10099    0.11768 =
         0.11068    0.01066    0.00571    0.00160
AFIX  43
H42   2    0.162085    0.267220    0.329773    11.00000   -1.20000
AFIX   0
C43   1    0.090630    0.252369    0.325057    11.00000    0.10018    0.11347 =
         0.10614    0.00136    0.00972    0.00639
C44   1    0.086549    0.154187    0.295185    11.00000    0.11877    0.12334 =
         0.11692   -0.00108    0.01277    0.00789
AFIX  43
H44   2    0.115349    0.122615    0.283257    11.00000   -1.20000
AFIX   0
C45   1    0.044422    0.101818    0.282332    11.00000    0.12104    0.12586 =
         0.11909   -0.00559    0.00665    0.00615
AFIX  43
H45   2    0.046221    0.031694    0.264849    11.00000   -1.20000
AFIX   0
C46   1    0.000000    0.144071    0.293069    10.50000    0.11467    0.12018 =
         0.11433   -0.00309    0.00000    0.00000
C47   1    0.000000    0.249993    0.325268    10.50000    0.08179    0.08672 =
         0.05220   -0.00401    0.00000    0.00000
C48   1    0.045033    0.300617    0.340934    11.00000    0.06279    0.09965 =
         0.06573    0.02144    0.00594    0.00221
HKLF 4


REM  1 in Cmc21 #36
REM wR2 = 0.1270, GooF = S = 1.075, Restrained GooF = 1.073 for all data
REM R1 = 0.0449 for 6195 Fo > 4sig(Fo) and 0.0457 for all 6361 data
REM 618 parameters refined using 382 restraints

END

WGHT      0.0620     34.9558

REM Highest difference peak  1.160,  deepest hole -1.105,  1-sigma level  0.081
Q1    1   0.2487  0.7256  0.2188  11.00000  0.05    1.16
Q2    1   0.3287  0.2335  0.0005  11.00000  0.05    0.70
Q3    1   0.3265  0.3154  0.0308  11.00000  0.05    0.62
Q4    1   0.5000  0.7913  0.1978  10.50000  0.05    0.60
Q5    1   0.3670  0.1961 -0.0100  11.00000  0.05    0.50
;
_shelx_res_checksum              83351
_olex2_submission_special_instructions 'No special instructions were received'
_oxdiff_exptl_absorpt_empirical_details 
;
Empirical correction (ABSPACK) includes:
- Absorption correction using spherical harmonics
- Frame scaling
;
_oxdiff_exptl_absorpt_empirical_full_max 1.287
_oxdiff_exptl_absorpt_empirical_full_min 0.872
loop_
_twin_individual_id
_twin_individual_mass_fraction_refined
1 0.520(15)
2 0.480(15)

####################################################################### 
# 
# This file contains crystal structure data downloaded from the 
# Cambridge Structural Database (CSD) hosted by the Cambridge 
# Crystallographic Data Centre (CCDC).
# 
# Full information about CCDC data access policies and citation 
# guidelines are available at http://www.ccdc.cam.ac.uk/access/V1 
# 
# Audit and citation data items may have been added by the CCDC. 
# Please retain this information to preserve the provenance of 
# this file and to allow appropriate attribution of the data. 
# 
#######################################################################

data_4_auto_sq
_database_code_depnum_ccdc_archive 'CCDC 2413463'
loop_
_audit_author_name
_audit_author_address
'xinyue yan' zzu
_audit_update_record             
;
2024-12-28 deposited with the CCDC.	2025-08-12 downloaded from the CCDC.
;
_audit_creation_date             2024-11-05
_audit_creation_method           
;
Olex2 1.3
(compiled 2020.11.12 svn.r5f609507 for OlexSys, GUI svn.r6408)
;
_shelx_SHELXL_version_number     2019/2
_chemical_name_common            ?
_chemical_name_systematic        ?
_chemical_formula_moiety         'C64 H44 Cd2 N12 O10, 2(C20 H12)'
_chemical_formula_sum            'C104 H68 Cd2 N12 O10'
_chemical_formula_weight         1870.50
_chemical_melting_point          ?
loop_
_atom_type_symbol
_atom_type_description
_atom_type_scat_dispersion_real
_atom_type_scat_dispersion_imag
_atom_type_scat_source
C C 0.0181 0.0091 'International Tables Vol C Tables 4.2.6.8 and 6.1.1.4'
H H 0.0000 0.0000 'International Tables Vol C Tables 4.2.6.8 and 6.1.1.4'
Cd Cd 0.1185 4.6533 'International Tables Vol C Tables 4.2.6.8 and 6.1.1.4'
N N 0.0311 0.0180 'International Tables Vol C Tables 4.2.6.8 and 6.1.1.4'
O O 0.0492 0.0322 'International Tables Vol C Tables 4.2.6.8 and 6.1.1.4'

_shelx_space_group_comment       
;
The symmetry employed for this shelxl refinement is uniquely defined
by the following loop, which should always be used as a source of
symmetry information in preference to the above space-group names.
They are only intended as comments.
;
_space_group_crystal_system      triclinic
_space_group_IT_number           2
_space_group_name_H-M_alt        'P -1'
_space_group_name_Hall           '-P 1'
loop_
_space_group_symop_operation_xyz
'x, y, z'
'-x, -y, -z'

_cell_length_a                   11.23210(10)
_cell_length_b                   18.6009(2)
_cell_length_c                   21.5863(2)
_cell_angle_alpha                84.5500(10)
_cell_angle_beta                 89.8370(10)
_cell_angle_gamma                79.4110(10)
_cell_volume                     4412.63(8)
_cell_formula_units_Z            2
_cell_measurement_reflns_used    35126
_cell_measurement_temperature    99.95(16)
_cell_measurement_theta_max      76.0290
_cell_measurement_theta_min      2.0710
_shelx_estimated_absorpt_T_max   0.809
_shelx_estimated_absorpt_T_min   0.809
_exptl_absorpt_coefficient_mu    4.420
_exptl_absorpt_correction_T_max  1.00000
_exptl_absorpt_correction_T_min  0.80382
_exptl_absorpt_correction_type   multi-scan
_exptl_absorpt_process_details   
;
CrysAlisPro 1.171.43.95a (Rigaku Oxford Diffraction, 2023)
Empirical absorption correction using spherical harmonics,
implemented in SCALE3 ABSPACK scaling algorithm.
;
_exptl_absorpt_special_details   ?
_exptl_crystal_colour            red
_exptl_crystal_colour_primary    red
_exptl_crystal_density_diffrn    1.408
_exptl_crystal_density_meas      ?
_exptl_crystal_density_method    ?
_exptl_crystal_description       block
_exptl_crystal_F_000             1904
_exptl_crystal_size_max          0.05
_exptl_crystal_size_mid          0.05
_exptl_crystal_size_min          0.05
_exptl_transmission_factor_max   ?
_exptl_transmission_factor_min   ?
_diffrn_reflns_av_R_equivalents  0.0330
_diffrn_reflns_av_unetI/netI     0.0293
_diffrn_reflns_Laue_measured_fraction_full 0.999
_diffrn_reflns_Laue_measured_fraction_max 0.962
_diffrn_reflns_limit_h_max       14
_diffrn_reflns_limit_h_min       -13
_diffrn_reflns_limit_k_max       23
_diffrn_reflns_limit_k_min       -23
_diffrn_reflns_limit_l_max       27
_diffrn_reflns_limit_l_min       -27
_diffrn_reflns_number            61906
_diffrn_reflns_point_group_measured_fraction_full 0.999
_diffrn_reflns_point_group_measured_fraction_max 0.962
_diffrn_reflns_theta_full        67.684
_diffrn_reflns_theta_max         76.703
_diffrn_reflns_theta_min         2.428
_diffrn_ambient_environment      N~2~
_diffrn_ambient_temperature      99.95(16)
_diffrn_detector                 'Hybrid Pixel Array Detector'
_diffrn_detector_area_resol_mean 10.0000
_diffrn_detector_type            HyPix
_diffrn_measured_fraction_theta_full 0.999
_diffrn_measured_fraction_theta_max 0.962
_diffrn_measurement_details      
;
List of Runs (angles in degrees, time in seconds):

  # Type    Start    End  Width  t~exp~   \w     \q     \k     \f   Frames
#--------------------------------------------------------------------------
  1  \w     38.00 111.00   0.50    0.51    --  106.68-125.00-180.00  146
  2  \w     43.00  81.00   0.50    0.51    --  106.68-125.00 -30.00   76
  3  \w     59.00 108.00   0.50    0.51    --  106.68-125.00   0.00   98
  4  \w     49.00  74.00   0.50    0.51    --  106.68-125.00  60.00   50
  5  \w     52.00  79.00   0.50    0.51    --  106.68 -95.00 150.00   54
  6  \w     73.00 104.00   0.50    0.51    --  106.68 -95.00  90.00   62
  7  \w     59.00  85.00   0.50    0.51    --  106.68-125.00  30.00   52
  8  \w     57.00  87.00   0.50    0.51    --  106.68 -85.00-159.00   60
  9  \w    -15.00  71.00   0.50    0.13    --   47.51 -85.00-159.00  172
 10  \w    -25.00  28.00   0.50    0.13    --   47.51 -19.00 -90.00  106
 11  \w    -24.00  25.00   0.50    0.13    --   47.51 -19.00  30.00   98
 12  \w     34.00  66.00   0.50    0.51    --  106.68 -61.00  90.00   64
 13  \w     45.00  74.00   0.50    0.51    --  106.68 -61.00 120.00   58
 14  \w    104.00 178.00   0.50    0.51    --  106.68  45.00  90.00  148
 15  \w     87.00 148.00   0.50    0.51    --  106.68  85.00 -40.00  122
 16  \w    153.00 178.00   0.50    0.51    --  106.68  85.00 -40.00   50
 17  \w     80.00 160.00   0.50    0.51    --  106.68 125.00 150.00  160
 18  \w    -36.00  14.00   0.50    0.13    --  -47.51  38.00 -90.00  100
 19  \w    -17.00  10.00   0.50    0.13    --  -47.51  19.00 -30.00   54
 20  \w    -15.00  12.00   0.50    0.13    --  -47.51  19.00 -60.00   54
 21  \w    -19.00  17.00   0.50    0.13    --  -47.51  19.00-120.00   72
 22  \w    -21.00  28.00   0.50    0.13    --  -47.51  19.00  60.00   98
 23  \w    -68.00 -32.00   0.50    0.51    -- -104.50  61.00  30.00   72
 24  \w    -67.00 -35.00   0.50    0.51    -- -104.50  61.00 120.00   64
 25  \w    -64.00 -39.00   0.50    0.51    -- -104.50  61.00 -60.00   50
 26  \w   -163.00-138.00   0.50    0.51    -- -104.50   0.00-180.00   50
 27  \w    -80.00 -45.00   0.50    0.51    -- -104.50   0.00-180.00   70
 28  \w   -106.00 -81.00   0.50    0.51    -- -104.50  85.00 -40.00   50
 29  \w   -128.00 -33.00   0.50    0.51    -- -104.50 150.00-166.47  190
 30  \w   -122.00 -61.00   0.50    0.51    -- -104.50 139.00 -99.66  122
 31  \w    -67.00  19.00   0.50    0.13    --  -47.51  85.00 -40.00  172
 32  \w   -126.00 -32.00   0.50    0.51    -- -104.50 146.00   7.70  188
 33  \w   -106.00 -47.00   0.50    0.51    -- -104.50 108.00  26.48  118
 34  \w    -91.00 -39.00   0.50    0.51    -- -104.50 109.00  73.32  104
 35  \w   -108.00 -41.00   0.50    0.51    -- -104.50 111.00 177.50  134
 36  \w   -174.00-101.00   0.50    0.51    -- -104.50 -15.00 120.00  146
 37  \w   -133.00 -85.00   0.50    0.51    -- -104.50 -95.00 -90.00   96
 38  \w   -168.00-139.00   0.50    0.51    -- -104.50 -95.00 -90.00   58
 39  \w   -159.00-133.00   0.50    0.51    -- -104.50 -95.00 -60.00   52
 40  \w   -173.00 -80.00   0.50    0.51    -- -104.50 -85.00-159.00  186
 41  \w   -158.00-128.00   0.50    0.51    -- -104.50 -45.00 -30.00   60
 42  \w   -171.00 -75.00   0.50    0.51    -- -104.50-125.00  90.00  192
 43  \w   -113.00 -32.00   0.50    0.13    --  -47.51 -77.00 150.00  162
;
_diffrn_measurement_device       'four-circle diffractometer'
_diffrn_measurement_device_type  'XtaLAB Synergy R, HyPix'
_diffrn_measurement_method       '\w scans'
_diffrn_orient_matrix_type       
'CrysAlisPro convention (1999,Acta A55,543-557)'
_diffrn_orient_matrix_UB_11      0.0001026000
_diffrn_orient_matrix_UB_12      -0.0806080000
_diffrn_orient_matrix_UB_13      -0.0111097000
_diffrn_orient_matrix_UB_21      -0.0685751000
_diffrn_orient_matrix_UB_22      0.0256156000
_diffrn_orient_matrix_UB_23      -0.0622139000
_diffrn_orient_matrix_UB_31      0.1215370000
_diffrn_orient_matrix_UB_32      -0.0033939000
_diffrn_orient_matrix_UB_33      -0.0338652000
_diffrn_radiation_monochromator  mirror
_diffrn_radiation_probe          x-ray
_diffrn_radiation_type           'Cu K\a'
_diffrn_radiation_wavelength     1.54184
_diffrn_source                   'Rotating-anode X-ray tube'
_diffrn_source_type              'PhotonJet R (Cu) X-ray Source'
_reflns_Friedel_coverage         0.000
_reflns_Friedel_fraction_full    .
_reflns_Friedel_fraction_max     .
_reflns_number_gt                16186
_reflns_number_total             17884
_reflns_odcompleteness_completeness 99.94
_reflns_odcompleteness_iscentric 1
_reflns_odcompleteness_theta     66.97
_reflns_special_details          
;
 Reflections were merged by SHELXL according to the crystal
 class for the calculation of statistics and refinement.
 
 Structure factors included contributions from the .fab file.
 
 _reflns_Friedel_fraction is defined as the number of unique
 Friedel pairs measured divided by the number that would be
 possible theoretically, ignoring centric projections and
 systematic absences.
;
_reflns_threshold_expression     'I > 2\s(I)'
_computing_cell_refinement       'CrysAlisPro 1.171.43.95a (Rigaku OD, 2023)'
_computing_data_collection       'CrysAlisPro 1.171.43.95a (Rigaku OD, 2023)'
_computing_data_reduction        'CrysAlisPro 1.171.43.95a (Rigaku OD, 2023)'
_computing_molecular_graphics    'Olex2 1.3 (Dolomanov et al., 2009)'
_computing_publication_material  'Olex2 1.3 (Dolomanov et al., 2009)'
_computing_structure_refinement  'SHELXL 2019/2 (Sheldrick, 2015)'
_computing_structure_solution    'SHELXT 2018/2 (Sheldrick, 2018)'
_refine_diff_density_max         3.029
_refine_diff_density_min         -1.349
_refine_diff_density_rms         0.143
_refine_ls_extinction_coef       .
_refine_ls_extinction_method     none
_refine_ls_goodness_of_fit_ref   1.061
_refine_ls_hydrogen_treatment    constr
_refine_ls_matrix_type           full
_refine_ls_number_parameters     1199
_refine_ls_number_reflns         17884
_refine_ls_number_restraints     102
_refine_ls_R_factor_all          0.0771
_refine_ls_R_factor_gt           0.0707
_refine_ls_restrained_S_all      1.093
_refine_ls_shift/su_max          0.002
_refine_ls_shift/su_mean         0.000
_refine_ls_structure_factor_coef Fsqd
_refine_ls_weighting_details     
'w=1/[\s^2^(Fo^2^)+(0.1073P)^2^+21.8533P] where P=(Fo^2^+2Fc^2^)/3'
_refine_ls_weighting_scheme      calc
_refine_ls_wR_factor_gt          0.1949
_refine_ls_wR_factor_ref         0.2002
_refine_special_details          ?
_olex2_refinement_description    
;
1. Fixed Uiso
 At 1.2 times of:
  All C(H) groups
 At 1.5 times of:
  All O(H,H) groups
2. Uiso/Uaniso restraints and constraints
C85 \\sim C88 \\sim C89: within 2A with sigma of 0.01 and sigma for terminal
atoms of 0.02 within 2A
Uanis(C76) \\sim Ueq, Uanis(C74) \\sim Ueq, Uanis(C86) \\sim Ueq, Uanis(C72)
\\sim Ueq, Uanis(C75) \\sim Ueq, Uanis(C90) \\sim Ueq, Uanis(C91) \\sim Ueq,
Uanis(C73) \\sim Ueq, Uanis(C101) \\sim Ueq, Uanis(C7) \\sim Ueq, Uanis(C6)
\\sim Ueq, Uanis(O9) \\sim Ueq: with sigma of 0.005 and sigma for terminal
atoms of 0.01
Uanis(C104) \\sim Ueq, Uanis(C85) \\sim Ueq, Uanis(C88) \\sim Ueq, Uanis(C89)
\\sim Ueq: with sigma of 0.005 and sigma for terminal atoms of 0.01
3. Others
 Fixed Sof: O7(0.5) O8(0.5) O9(0.5) O10(0.5) C40(0.5) C41(0.5) C42(0.5)
 H42(0.5) C43(0.5) H43(0.5) C44(0.5) C45(0.5) H45(0.5) C46(0.5) H46(0.5)
 C47(0.5) C48(0.5) H48(0.5) C49(0.5) H49(0.5) C50(0.5) C51(0.5) H51(0.5)
 C52(0.5) H52(0.5) C53(0.5)
4.a Riding coordinates:
 O11(H11A,H11B)
4.b Rotating group:
 O12(H12A,H12B)
4.c Aromatic/amide H refined with riding coordinates:
 C3(H3), C4(H4), C6(H6), C7(H7), C9(H9), C10(H10), C12(H12), C13(H13),
 C17(H17), C18(H18), C20(H20), C21(H21), C22(H22), C23(H23), C25(H25), C26(H26),
  C31(H31), C32(H32), C33(H33), C34(H34), C36(H36), C37(H37), C38(H38),
 C39(H39), C54(H54), C55(H55), C57(H57), C58(H58), C63(H63), C64(H64), C65(H65),
  C66(H66), C68(H68), C69(H69), C70(H70), C71(H71), C93(H93), C94(H94),
 C95(H95), C98(H98), C99(H99), C100(H100), C103(H103), C104(H104), C105(H105),
 C108(H108), C109(H109), C110(H110), C42(H42), C43(H43), C45(H45), C46(H46),
 C48(H48), C49(H49), C51(H51), C52(H52), C75(H75), C73(H73), C74(H74), C78(H78),
  C79(H79), C80(H80), C83(H83), C84(H84), C85(H85), C88(H88), C89(H89), C90(H90)
4.d Fitted hexagon refined as free rotating group:
 N10(C59,N8,C60,N9,C61), C75(C76,C77,C72,C73,C74), C87(C86,C88,C89,C90,C91)
;
_atom_sites_solution_hydrogens   mixed
_atom_sites_solution_primary     dual
_atom_sites_solution_secondary   ?
loop_
_atom_site_label
_atom_site_type_symbol
_atom_site_fract_x
_atom_site_fract_y
_atom_site_fract_z
_atom_site_U_iso_or_equiv
_atom_site_adp_type
_atom_site_occupancy
_atom_site_site_symmetry_order
_atom_site_calc_flag
_atom_site_refinement_flags_posn
_atom_site_refinement_flags_adp
_atom_site_refinement_flags_occupancy
_atom_site_disorder_assembly
_atom_site_disorder_group
Cd1 Cd 0.19467(3) 0.24587(2) 0.74910(2) 0.02268(11) Uani 1 1 d . . . . .
Cd2 Cd 0.30634(3) 0.74641(2) 0.25776(2) 0.02454(11) Uani 1 1 d . . . . .
O1 O 0.2820(4) 0.35418(19) 0.76691(16) 0.0334(8) Uani 1 1 d . . . . .
O2 O 0.1102(3) 0.3375(2) 0.81272(18) 0.0356(8) Uani 1 1 d . . . . .
O3 O 0.3827(3) 0.68877(19) 1.16909(15) 0.0284(7) Uani 1 1 d . . . . .
O4 O 0.1875(3) 0.73877(18) 1.16323(15) 0.0270(7) Uani 1 1 d . . . . .
O5 O 0.2270(3) 0.1380(2) 0.69724(18) 0.0359(8) Uani 1 1 d . . . . .
O6 O 0.3612(3) 0.21075(19) 0.67995(16) 0.0286(7) Uani 1 1 d . . . . .
O11 O 0.0333(3) 0.1937(2) 0.78795(18) 0.0355(8) Uani 1 1 d . . . . .
H11A H -0.010004 0.189700 0.755409 0.053 Uiso 1 1 d R U . . .
H11B H -0.014774 0.224040 0.809409 0.053 Uiso 1 1 d R U . . .
O12 O 0.4946(4) 0.6915(2) 0.30056(19) 0.0415(9) Uani 1 1 d . . . . .
H12A H 0.533244 0.725404 0.311260 0.062 Uiso 1 1 d R U . . .
H12B H 0.539957 0.670339 0.271985 0.062 Uiso 1 1 d R U . . .
O7 O 0.3101(9) 0.7840(5) 0.3609(4) 0.0269(19) Uani 0.5 1 d . . P A -1
O8 O 0.1446(14) 0.8181(9) 0.3047(6) 0.028(3) Uani 0.5 1 d . . P A -1
O9 O -0.1193(13) 1.1666(9) 0.7110(6) 0.026(3) Uani 0.5 1 d . U P A -1
O10 O -0.2863(11) 1.1856(6) 0.6536(5) 0.032(2) Uani 0.5 1 d . . P A -1
N1 N 0.1190(4) 0.3063(2) 0.65328(18) 0.0255(8) Uani 1 1 d . . . . .
N2 N 0.0891(4) 0.4474(2) 0.44169(18) 0.0274(8) Uani 1 1 d . . . . .
N3 N -0.0259(4) 0.4514(2) 0.34880(19) 0.0278(8) Uani 1 1 d . . . . .
N4 N -0.0562(4) 0.3695(2) 0.43623(19) 0.0285(8) Uani 1 1 d . . . . .
N5 N 0.2258(4) 0.6451(2) 0.29831(18) 0.0261(8) Uani 1 1 d . . . . .
N6 N -0.3432(4) 0.3170(3) 0.2745(2) 0.0380(10) Uani 1 1 d . . . . .
N7 N 0.3446(4) 0.8576(2) 0.20979(19) 0.0272(8) Uani 1 1 d . . . . .
N10 N 0.4142(2) 1.05861(15) 0.05006(12) 0.0269(8) Uani 1 1 d G . . . .
C59 C 0.4595(2) 1.03540(14) 0.10993(12) 0.0302(10) Uani 1 1 d G . . . .
N8 N 0.5505(3) 1.06671(15) 0.13395(10) 0.0280(8) Uani 1 1 d G . . . .
C60 C 0.5963(2) 1.12122(15) 0.09809(12) 0.0303(10) Uani 1 1 d G . . . .
N9 N 0.5510(2) 1.14444(14) 0.03822(12) 0.0274(8) Uani 1 1 d G . . . .
C61 C 0.4600(2) 1.11313(15) 0.01420(10) 0.0293(10) Uani 1 1 d G . . . .
N11 N 0.8631(4) 1.2188(3) 0.1746(3) 0.0420(11) Uani 1 1 d . . . . .
N12 N 0.3065(4) 1.1907(2) -0.16147(18) 0.0274(8) Uani 1 1 d . . . . .
C1 C 0.2001(5) 0.3701(3) 0.8065(2) 0.0326(11) Uani 1 1 d . . . . .
C2 C 0.2107(5) 0.4268(3) 0.8497(2) 0.0335(11) Uani 1 1 d . . . . .
C3 C 0.3147(5) 0.4543(3) 0.8545(2) 0.0308(10) Uani 1 1 d . . . . .
H3 H 0.380062 0.439989 0.827626 0.037 Uiso 1 1 calc R U . . .
C4 C 0.3260(5) 0.5031(3) 0.8983(2) 0.0320(10) Uani 1 1 d . . . . .
H4 H 0.399157 0.521560 0.900719 0.038 Uiso 1 1 calc R U . . .
C5 C 0.2324(5) 0.5254(3) 0.9384(2) 0.0326(11) Uani 1 1 d . . . . .
C6 C 0.1262(7) 0.4986(4) 0.9317(4) 0.0608(18) Uani 1 1 d . U . . .
H6 H 0.058703 0.514687 0.956750 0.073 Uiso 1 1 calc R U . . .
C7 C 0.1168(7) 0.4485(4) 0.8888(4) 0.0595(18) Uani 1 1 d . U . . .
H7 H 0.044644 0.429040 0.886583 0.071 Uiso 1 1 calc R U . . .
C8 C 0.2443(5) 0.5744(3) 0.9879(2) 0.0294(10) Uani 1 1 d . . . . .
C9 C 0.3570(5) 0.5800(3) 1.0107(2) 0.0310(10) Uani 1 1 d . . . . .
H9 H 0.427637 0.554162 0.992841 0.037 Uiso 1 1 calc R U . . .
C10 C 0.3690(5) 0.6226(3) 1.0590(2) 0.0301(10) Uani 1 1 d . . . . .
H10 H 0.447492 0.625836 1.073433 0.036 Uiso 1 1 calc R U . . .
C11 C 0.2679(5) 0.6601(3) 1.0863(2) 0.0267(9) Uani 1 1 d . . . . .
C12 C 0.1538(5) 0.6564(3) 1.0631(2) 0.0328(11) Uani 1 1 d . . . . .
H12 H 0.083306 0.682920 1.080544 0.039 Uiso 1 1 calc R U . . .
C13 C 0.1431(5) 0.6140(3) 1.0148(2) 0.0360(12) Uani 1 1 d . . . . .
H13 H 0.064716 0.611842 0.999577 0.043 Uiso 1 1 calc R U . . .
C14 C 0.2802(4) 0.6991(3) 1.1428(2) 0.0259(9) Uani 1 1 d . . . . .
C15 C 0.3174(5) 0.1549(3) 0.6690(2) 0.0306(11) Uani 1 1 d . . . . .
C16 C 0.3758(5) 0.1074(3) 0.6206(3) 0.0431(14) Uani 1 1 d . . . . .
C17 C 0.4672(6) 0.1259(4) 0.5850(3) 0.0513(17) Uani 1 1 d . . . . .
H17 H 0.499288 0.168028 0.592870 0.062 Uiso 1 1 calc R U . . .
C18 C 0.5151(7) 0.0846(4) 0.5371(3) 0.058(2) Uani 1 1 d . . . . .
H18 H 0.577239 0.100037 0.512070 0.069 Uiso 1 1 calc R U . . .
C19 C 0.4741(6) 0.0224(4) 0.5257(4) 0.060(2) Uani 1 1 d . . . . .
C20 C 0.3943(7) -0.0065(4) 0.5721(3) 0.0578(17) Uani 1 1 d . . . . .
H20 H 0.376342 -0.054238 0.570454 0.069 Uiso 1 1 calc R U . . .
C21 C 0.3455(7) 0.0369(4) 0.6183(3) 0.0528(16) Uani 1 1 d . . . . .
H21 H 0.292338 0.019561 0.648071 0.063 Uiso 1 1 calc R U . . .
C22 C 0.1705(4) 0.3606(3) 0.6260(2) 0.0285(10) Uani 1 1 d . . . . .
H22 H 0.227550 0.379198 0.649487 0.034 Uiso 1 1 calc R U . . .
C23 C 0.1446(4) 0.3907(3) 0.5656(2) 0.0277(9) Uani 1 1 d . . . . .
H23 H 0.183307 0.428959 0.547987 0.033 Uiso 1 1 calc R U . . .
C24 C 0.0613(4) 0.3642(3) 0.5309(2) 0.0272(9) Uani 1 1 d . . . . .
C25 C 0.0073(5) 0.3081(3) 0.5587(2) 0.0334(11) Uani 1 1 d . . . . .
H25 H -0.050351 0.288867 0.536226 0.040 Uiso 1 1 calc R U . . .
C26 C 0.0384(5) 0.2805(3) 0.6194(2) 0.0298(10) Uani 1 1 d . . . . .
H26 H 0.001415 0.241954 0.637993 0.036 Uiso 1 1 calc R U . . .
C27 C 0.0292(4) 0.3956(3) 0.4658(2) 0.0266(9) Uani 1 1 d . . . . .
C28 C 0.0572(4) 0.4732(3) 0.3829(2) 0.0270(9) Uani 1 1 d . . . . .
C29 C -0.0797(5) 0.3986(3) 0.3779(2) 0.0297(10) Uani 1 1 d . . . . .
C30 C 0.1181(4) 0.5316(2) 0.3530(2) 0.0258(9) Uani 1 1 d . . . . .
C31 C 0.2052(4) 0.5589(3) 0.3853(2) 0.0298(10) Uani 1 1 d . . . . .
H31 H 0.229237 0.539146 0.426512 0.036 Uiso 1 1 calc R U . . .
C32 C 0.2556(5) 0.6153(3) 0.3561(2) 0.0296(10) Uani 1 1 d . . . . .
H32 H 0.314467 0.633746 0.378325 0.036 Uiso 1 1 calc R U . . .
C33 C 0.1423(4) 0.6182(3) 0.2671(2) 0.0268(9) Uani 1 1 d . . . . .
H33 H 0.120344 0.638849 0.225893 0.032 Uiso 1 1 calc R U . . .
C34 C 0.0873(4) 0.5619(3) 0.2927(2) 0.0256(9) Uani 1 1 d . . . . .
H34 H 0.029215 0.544117 0.269310 0.031 Uiso 1 1 calc R U . . .
C35 C -0.1722(4) 0.3717(3) 0.3422(2) 0.0287(10) Uani 1 1 d . . . . .
C36 C -0.1955(5) 0.3947(3) 0.2797(3) 0.0339(11) Uani 1 1 d . . . . .
H36 H -0.153530 0.429461 0.258613 0.041 Uiso 1 1 calc R U . . .
C37 C -0.2810(5) 0.3661(3) 0.2484(3) 0.0389(12) Uani 1 1 d . . . . .
H37 H -0.296316 0.382625 0.205626 0.047 Uiso 1 1 calc R U . . .
C38 C -0.3208(5) 0.2956(3) 0.3350(3) 0.0399(13) Uani 1 1 d . . . . .
H38 H -0.364831 0.261158 0.354901 0.048 Uiso 1 1 calc R U . . .
C39 C -0.2374(5) 0.3209(3) 0.3701(3) 0.0375(12) Uani 1 1 d . . . . .
H39 H -0.224710 0.303800 0.412896 0.045 Uiso 1 1 calc R U . . .
C54 C 0.4244(4) 0.8929(3) 0.2347(2) 0.0287(10) Uani 1 1 d . . . . .
H54 H 0.455785 0.875767 0.275321 0.034 Uiso 1 1 calc R U . . .
C55 C 0.4626(4) 0.9525(3) 0.2040(2) 0.0289(10) Uani 1 1 d . . . . .
H55 H 0.518831 0.976022 0.223286 0.035 Uiso 1 1 calc R U . . .
C56 C 0.4181(4) 0.9778(3) 0.1447(2) 0.0266(9) Uani 1 1 d . . . . .
C57 C 0.3312(5) 0.9433(3) 0.1197(2) 0.0294(10) Uani 1 1 d . . . . .
H57 H 0.295610 0.960729 0.079937 0.035 Uiso 1 1 calc R U . . .
C58 C 0.2980(4) 0.8839(3) 0.1532(2) 0.0290(10) Uani 1 1 d . . . . .
H58 H 0.239539 0.860437 0.135650 0.035 Uiso 1 1 calc R U . . .
C62 C 0.6858(4) 1.1540(3) 0.1229(2) 0.0305(10) Uani 1 1 d . . . . .
C63 C 0.7321(5) 1.1301(3) 0.1821(3) 0.0400(13) Uani 1 1 d . . . . .
H63 H 0.704440 1.091160 0.206274 0.048 Uiso 1 1 calc R U . . .
C64 C 0.8197(6) 1.1642(4) 0.2054(3) 0.0476(15) Uani 1 1 d . . . . .
H64 H 0.850819 1.147480 0.246199 0.057 Uiso 1 1 calc R U . . .
C65 C 0.8189(6) 1.2404(3) 0.1183(3) 0.0439(14) Uani 1 1 d . . . . .
H65 H 0.849161 1.279036 0.095158 0.053 Uiso 1 1 calc R U . . .
C66 C 0.7301(5) 1.2103(3) 0.0903(3) 0.0392(12) Uani 1 1 d . . . . .
H66 H 0.700842 1.228306 0.049512 0.047 Uiso 1 1 calc R U . . .
C67 C 0.4103(4) 1.1384(3) -0.0446(2) 0.0281(10) Uani 1 1 d . . . . .
C68 C 0.4481(4) 1.1964(3) -0.0801(2) 0.0275(9) Uani 1 1 d . . . . .
H68 H 0.510135 1.218871 -0.064793 0.033 Uiso 1 1 calc R U . . .
C69 C 0.3948(4) 1.2211(3) -0.1374(2) 0.0284(10) Uani 1 1 d . . . . .
H69 H 0.421000 1.260873 -0.161051 0.034 Uiso 1 1 calc R U . . .
C70 C 0.2730(5) 1.1335(3) -0.1278(2) 0.0305(10) Uani 1 1 d . . . . .
H70 H 0.212863 1.110893 -0.144747 0.037 Uiso 1 1 calc R U . . .
C71 C 0.3215(4) 1.1059(3) -0.0698(2) 0.0295(10) Uani 1 1 d . . . . .
H71 H 0.294765 1.065463 -0.047445 0.035 Uiso 1 1 calc R U . . .
C92 C -0.1347(7) 0.7126(4) 0.6989(4) 0.061(2) Uani 1 1 d . . . . .
C93 C -0.0617(10) 0.7621(6) 0.6904(5) 0.086(3) Uani 1 1 d . . . . .
H93 H -0.011319 0.766384 0.724602 0.103 Uiso 1 1 calc R U . . .
C94 C -0.0522(11) 0.8095(6) 0.6342(6) 0.099(3) Uani 1 1 d . . . . .
H94 H 0.002733 0.842795 0.631303 0.118 Uiso 1 1 calc R U . . .
C95 C -0.1275(11) 0.8038(6) 0.5848(6) 0.098(3) Uani 1 1 d . . . . .
H95 H -0.122421 0.832654 0.546441 0.118 Uiso 1 1 calc R U . . .
C96 C -0.2143(10) 0.7542(6) 0.5910(5) 0.087(3) Uani 1 1 d . . . . .
C97 C -0.2094(8) 0.7081(4) 0.6494(4) 0.066(2) Uani 1 1 d . . . . .
C98 C -0.2945(10) 0.7507(8) 0.5404(6) 0.102(4) Uani 1 1 d . . . . .
H98 H -0.293926 0.782263 0.503163 0.123 Uiso 1 1 calc R U . . .
C99 C -0.3708(10) 0.7024(6) 0.5459(6) 0.098(3) Uani 1 1 d . . . . .
H99 H -0.424338 0.698814 0.512811 0.117 Uiso 1 1 calc R U . . .
C100 C -0.3684(9) 0.6549(5) 0.6053(4) 0.080(3) Uani 1 1 d . . . . .
H100 H -0.420605 0.620005 0.610172 0.096 Uiso 1 1 calc R U . . .
C101 C -0.2887(8) 0.6609(4) 0.6554(4) 0.070(2) Uani 1 1 d . U . . .
C102 C -0.2908(7) 0.6121(3) 0.7149(4) 0.0552(18) Uani 1 1 d . . . . .
C103 C -0.3733(7) 0.5644(3) 0.7171(4) 0.0601(19) Uani 1 1 d . . . . .
H103 H -0.425226 0.562475 0.682891 0.072 Uiso 1 1 calc R U . . .
C104 C -0.3751(8) 0.5177(5) 0.7753(5) 0.070(2) Uani 1 1 d . U . . .
H104 H -0.429922 0.484295 0.779690 0.084 Uiso 1 1 calc R U . . .
C105 C -0.2971(8) 0.5215(4) 0.8244(4) 0.073(3) Uani 1 1 d . . . . .
H105 H -0.297676 0.491248 0.862351 0.088 Uiso 1 1 calc R U . . .
C106 C -0.2211(8) 0.5693(4) 0.8164(4) 0.065(2) Uani 1 1 d . . . . .
C107 C -0.2152(7) 0.6155(4) 0.7637(4) 0.0598(19) Uani 1 1 d . . . . .
C108 C -0.1453(13) 0.5728(6) 0.8638(6) 0.107(4) Uani 1 1 d . . . . .
H108 H -0.147624 0.541661 0.901176 0.129 Uiso 1 1 calc R U . . .
C109 C -0.0647(12) 0.6204(7) 0.8593(5) 0.100(3) Uani 1 1 d . . . . .
H109 H -0.009385 0.622027 0.892139 0.120 Uiso 1 1 calc R U . . .
C110 C -0.0683(10) 0.6677(5) 0.8023(5) 0.085(3) Uani 1 1 d . . . . .
H110 H -0.015927 0.702562 0.799932 0.102 Uiso 1 1 calc R U . . .
C111 C -0.1320(8) 0.6674(4) 0.7569(4) 0.065(2) Uani 1 1 d . . . . .
C40 C 0.2017(13) 0.8170(8) 0.3547(6) 0.025(2) Uani 0.5 1 d . . P A -1
C41 C 0.1397(9) 0.8559(5) 0.4059(4) 0.0249(18) Uani 0.5 1 d . . P A -1
C42 C 0.1929(9) 0.8474(6) 0.4650(4) 0.029(2) Uani 0.5 1 d . . P A -1
H42 H 0.268679 0.815392 0.472748 0.035 Uiso 0.5 1 calc R U P A -1
C43 C 0.1362(9) 0.8854(6) 0.5128(5) 0.033(2) Uani 0.5 1 d . . P A -1
H43 H 0.172022 0.877712 0.553261 0.039 Uiso 0.5 1 calc R U P A -1
C44 C 0.0274(9) 0.9346(5) 0.5016(4) 0.028(2) Uani 0.5 1 d . . P A -1
C45 C -0.0280(10) 0.9408(6) 0.4428(5) 0.032(2) Uani 0.5 1 d . . P A -1
H45 H -0.104550 0.971993 0.435134 0.039 Uiso 0.5 1 calc R U P A -1
C46 C 0.0278(11) 0.9021(7) 0.3958(5) 0.031(2) Uani 0.5 1 d . . P A -1
H46 H -0.010765 0.907066 0.356159 0.038 Uiso 0.5 1 calc R U P A -1
C47 C -0.0277(10) 0.9846(6) 0.5486(5) 0.031(2) Uani 0.5 1 d . . P A -1
C48 C 0.0416(10) 1.0099(6) 0.5906(6) 0.037(2) Uani 0.5 1 d . . P A -1
H48 H 0.126165 0.990999 0.592273 0.045 Uiso 0.5 1 calc R U P A -1
C49 C -0.0044(10) 1.0612(7) 0.6305(6) 0.035(2) Uani 0.5 1 d . . P A -1
H49 H 0.046762 1.075054 0.660405 0.042 Uiso 0.5 1 calc R U P A -1
C50 C -0.1263(9) 1.0923(6) 0.6265(5) 0.030(2) Uani 0.5 1 d . . P A -1
C51 C -0.1997(11) 1.0637(7) 0.5877(6) 0.041(3) Uani 0.5 1 d . . P A -1
H51 H -0.284717 1.080960 0.587816 0.050 Uiso 0.5 1 calc R U P A -1
C52 C -0.1527(10) 1.0104(6) 0.5487(5) 0.038(2) Uani 0.5 1 d . . P A -1
H52 H -0.205043 0.991793 0.522351 0.045 Uiso 0.5 1 calc R U P A -1
C53 C -0.1818(11) 1.1523(8) 0.6661(6) 0.025(2) Uani 0.5 1 d . . P A -1
C75 C -0.2187(6) 0.9552(3) 0.7197(3) 0.096(3) Uani 1 1 d G U . . .
H75 H -0.220621 0.987413 0.682694 0.116 Uiso 1 1 calc R U . . .
C76 C -0.2962(5) 0.9047(3) 0.7258(3) 0.073(2) Uani 1 1 d G U . . .
C77 C -0.2934(4) 0.8576(3) 0.7800(3) 0.070(3) Uani 1 1 d G . . . .
C72 C -0.2131(6) 0.8610(3) 0.8281(3) 0.081(2) Uani 1 1 d G U . . .
C73 C -0.1357(5) 0.9115(4) 0.8220(3) 0.100(3) Uani 1 1 d G U . . .
H73 H -0.080866 0.913805 0.854858 0.119 Uiso 1 1 calc R U . . .
C74 C -0.1385(5) 0.9586(3) 0.7678(4) 0.094(3) Uani 1 1 d G U . . .
H74 H -0.085558 0.993110 0.763649 0.112 Uiso 1 1 calc R U . . .
C78 C -0.3759(9) 0.9008(5) 0.6753(5) 0.086(3) Uani 1 1 d . . . . .
H78 H -0.376364 0.932344 0.637990 0.103 Uiso 1 1 calc R U . . .
C79 C -0.4529(9) 0.8500(5) 0.6817(4) 0.075(2) Uani 1 1 d . . . . .
H79 H -0.506278 0.846668 0.648465 0.091 Uiso 1 1 calc R U . . .
C80 C -0.4522(7) 0.8047(4) 0.7360(4) 0.0587(18) Uani 1 1 d . . . . .
H80 H -0.506427 0.770909 0.739905 0.070 Uiso 1 1 calc R U . . .
C81 C -0.3748(6) 0.8070(4) 0.7847(4) 0.061(2) Uani 1 1 d . . . . .
C82 C -0.3728(7) 0.7596(5) 0.8428(4) 0.064(2) Uani 1 1 d . . . . .
C83 C -0.4513(8) 0.7111(5) 0.8509(4) 0.066(2) Uani 1 1 d . . . . .
H83 H -0.507010 0.707142 0.818924 0.080 Uiso 1 1 calc R U . . .
C84 C -0.4469(11) 0.6685(6) 0.9069(5) 0.101(4) Uani 1 1 d . . . . .
H84 H -0.501977 0.635502 0.913790 0.121 Uiso 1 1 calc R U . . .
C85 C -0.3633(11) 0.6725(7) 0.9539(6) 0.101(3) Uani 1 1 d . U . . .
H85 H -0.362807 0.641859 0.991791 0.121 Uiso 1 1 calc R U . . .
C87 C -0.2868(5) 0.7635(4) 0.8927(3) 0.092(4) Uani 1 1 d G . . . .
C86 C -0.2864(6) 0.7170(4) 0.9471(4) 0.095(3) Uani 1 1 d G U . . .
C88 C -0.2050(8) 0.7189(4) 0.9951(3) 0.120(4) Uani 1 1 d G U . . .
H88 H -0.204737 0.687167 1.032256 0.144 Uiso 1 1 calc R U . . .
C89 C -0.1240(7) 0.7673(5) 0.9886(3) 0.127(4) Uani 1 1 d G U . . .
H89 H -0.068395 0.768567 1.021358 0.153 Uiso 1 1 calc R U . . .
C90 C -0.1244(6) 0.8137(4) 0.9342(4) 0.107(3) Uani 1 1 d G U . . .
H90 H -0.069094 0.846784 0.929764 0.128 Uiso 1 1 calc R U . . .
C91 C -0.2059(7) 0.8118(4) 0.8863(3) 0.092(3) Uani 1 1 d G U . . .

loop_
_atom_site_aniso_label
_atom_site_aniso_U_11
_atom_site_aniso_U_22
_atom_site_aniso_U_33
_atom_site_aniso_U_23
_atom_site_aniso_U_13
_atom_site_aniso_U_12
Cd1 0.02620(18) 0.02504(17) 0.01990(16) -0.00874(12) 0.00096(12) -0.00952(12)
Cd2 0.03121(19) 0.02720(18) 0.02071(17) -0.00905(12) 0.00478(12) -0.01635(13)
O1 0.050(2) 0.0314(18) 0.0232(16) -0.0110(14) 0.0033(15) -0.0157(16)
O2 0.040(2) 0.0326(18) 0.040(2) -0.0164(16) -0.0020(16) -0.0147(16)
O3 0.0286(17) 0.0364(18) 0.0251(16) -0.0129(14) 0.0024(13) -0.0140(14)
O4 0.0322(17) 0.0305(17) 0.0237(16) -0.0114(13) 0.0064(13) -0.0154(14)
O5 0.0316(18) 0.0354(19) 0.047(2) -0.0226(17) 0.0092(16) -0.0137(15)
O6 0.0285(17) 0.0311(17) 0.0293(17) -0.0137(14) 0.0008(13) -0.0084(14)
O11 0.0306(18) 0.0388(19) 0.045(2) -0.0212(16) 0.0117(15) -0.0190(15)
O12 0.047(2) 0.042(2) 0.040(2) -0.0020(17) -0.0141(17) -0.0219(18)
O7 0.030(5) 0.029(5) 0.025(4) -0.009(4) 0.001(3) -0.010(4)
O8 0.030(7) 0.039(7) 0.018(6) -0.007(5) -0.001(4) -0.012(5)
O9 0.024(5) 0.036(6) 0.023(6) -0.013(4) -0.003(4) -0.014(4)
O10 0.035(6) 0.033(6) 0.028(5) -0.010(4) -0.007(4) -0.003(5)
N1 0.029(2) 0.0262(19) 0.0235(19) -0.0073(15) 0.0005(15) -0.0067(15)
N2 0.032(2) 0.0266(19) 0.0259(19) 0.0004(15) -0.0027(16) -0.0120(16)
N3 0.029(2) 0.027(2) 0.030(2) 0.0002(16) -0.0035(16) -0.0135(16)
N4 0.032(2) 0.029(2) 0.027(2) 0.0001(16) -0.0031(16) -0.0122(16)
N5 0.030(2) 0.0263(19) 0.0262(19) -0.0070(15) 0.0039(16) -0.0139(16)
N6 0.036(2) 0.039(2) 0.041(3) -0.004(2) -0.008(2) -0.0115(19)
N7 0.029(2) 0.028(2) 0.027(2) -0.0085(16) 0.0030(16) -0.0094(16)
N10 0.029(2) 0.0245(19) 0.028(2) -0.0034(15) 0.0008(16) -0.0078(15)
C59 0.027(2) 0.028(2) 0.035(3) -0.011(2) -0.0050(19) -0.0003(19)
N8 0.027(2) 0.0239(19) 0.035(2) -0.0050(16) -0.0011(16) -0.0082(15)
C60 0.029(2) 0.026(2) 0.034(3) -0.0020(19) 0.002(2) -0.0034(19)
N9 0.0253(19) 0.0267(19) 0.032(2) -0.0048(16) -0.0024(16) -0.0096(15)
C61 0.028(2) 0.025(2) 0.038(3) -0.010(2) 0.004(2) -0.0094(18)
N11 0.036(2) 0.044(3) 0.051(3) -0.008(2) -0.006(2) -0.018(2)
N12 0.027(2) 0.032(2) 0.0253(19) -0.0087(16) 0.0038(15) -0.0102(16)
C1 0.049(3) 0.027(2) 0.025(2) -0.0060(19) -0.006(2) -0.013(2)
C2 0.051(3) 0.028(2) 0.026(2) -0.0094(19) 0.001(2) -0.017(2)
C3 0.039(3) 0.031(2) 0.024(2) -0.0115(19) -0.003(2) -0.008(2)
C4 0.039(3) 0.032(2) 0.028(2) -0.010(2) -0.003(2) -0.010(2)
C5 0.048(3) 0.031(2) 0.025(2) -0.0102(19) 0.004(2) -0.019(2)
C6 0.063(3) 0.071(4) 0.065(3) -0.041(3) 0.023(3) -0.040(3)
C7 0.063(3) 0.066(3) 0.065(3) -0.037(3) 0.020(3) -0.038(3)
C8 0.043(3) 0.027(2) 0.021(2) -0.0061(18) 0.0016(19) -0.013(2)
C9 0.041(3) 0.030(2) 0.023(2) -0.0111(19) -0.001(2) -0.004(2)
C10 0.037(3) 0.029(2) 0.025(2) -0.0077(19) -0.0032(19) -0.006(2)
C11 0.037(3) 0.023(2) 0.023(2) -0.0042(17) 0.0016(19) -0.0110(19)
C12 0.031(3) 0.038(3) 0.034(3) -0.016(2) 0.006(2) -0.014(2)
C13 0.037(3) 0.045(3) 0.033(3) -0.019(2) 0.003(2) -0.021(2)
C14 0.037(3) 0.024(2) 0.021(2) -0.0024(17) 0.0052(18) -0.0165(19)
C15 0.027(2) 0.034(3) 0.033(3) -0.018(2) -0.001(2) -0.006(2)
C16 0.030(3) 0.050(3) 0.057(4) -0.037(3) 0.007(2) -0.011(2)
C17 0.062(4) 0.057(4) 0.051(4) -0.038(3) 0.027(3) -0.036(3)
C18 0.067(4) 0.068(4) 0.058(4) -0.047(4) 0.035(3) -0.043(4)
C19 0.034(3) 0.080(5) 0.080(5) -0.060(4) 0.017(3) -0.024(3)
C20 0.072(5) 0.052(4) 0.054(4) -0.019(3) 0.007(3) -0.014(3)
C21 0.062(4) 0.051(4) 0.049(4) -0.016(3) 0.009(3) -0.014(3)
C22 0.029(2) 0.031(2) 0.029(2) -0.0090(19) 0.0008(19) -0.0108(19)
C23 0.029(2) 0.028(2) 0.029(2) -0.0045(19) 0.0013(19) -0.0129(19)
C24 0.031(2) 0.026(2) 0.027(2) -0.0025(18) -0.0020(19) -0.0087(18)
C25 0.040(3) 0.036(3) 0.029(2) -0.001(2) -0.007(2) -0.019(2)
C26 0.034(3) 0.026(2) 0.032(2) -0.0008(19) -0.005(2) -0.0134(19)
C27 0.030(2) 0.023(2) 0.029(2) -0.0019(18) -0.0017(19) -0.0105(18)
C28 0.027(2) 0.024(2) 0.031(2) -0.0017(18) -0.0010(19) -0.0086(18)
C29 0.032(2) 0.029(2) 0.029(2) 0.0022(19) -0.0018(19) -0.0101(19)
C30 0.025(2) 0.023(2) 0.031(2) -0.0042(18) 0.0012(18) -0.0100(18)
C31 0.032(2) 0.029(2) 0.031(2) 0.0005(19) -0.006(2) -0.0118(19)
C32 0.031(2) 0.030(2) 0.031(2) -0.0068(19) -0.0032(19) -0.0122(19)
C33 0.032(2) 0.027(2) 0.025(2) -0.0057(18) 0.0010(18) -0.0122(19)
C34 0.024(2) 0.027(2) 0.029(2) -0.0057(18) -0.0006(18) -0.0114(18)
C35 0.029(2) 0.028(2) 0.030(2) 0.0002(19) -0.0047(19) -0.0113(19)
C36 0.038(3) 0.031(3) 0.034(3) 0.002(2) -0.007(2) -0.011(2)
C37 0.043(3) 0.043(3) 0.032(3) 0.000(2) -0.011(2) -0.013(2)
C38 0.038(3) 0.045(3) 0.042(3) -0.001(2) -0.003(2) -0.024(2)
C39 0.037(3) 0.046(3) 0.033(3) 0.003(2) -0.008(2) -0.021(2)
C54 0.030(2) 0.028(2) 0.030(2) -0.0045(19) -0.0022(19) -0.0093(19)
C55 0.028(2) 0.029(2) 0.032(2) -0.0041(19) -0.0013(19) -0.0100(19)
C56 0.027(2) 0.026(2) 0.029(2) -0.0083(18) 0.0018(18) -0.0063(18)
C57 0.033(3) 0.030(2) 0.028(2) -0.0043(19) -0.0018(19) -0.013(2)
C58 0.031(2) 0.030(2) 0.031(2) -0.0096(19) 0.0010(19) -0.0136(19)
C62 0.027(2) 0.030(2) 0.037(3) -0.007(2) -0.003(2) -0.0069(19)
C63 0.041(3) 0.049(3) 0.034(3) 0.002(2) -0.006(2) -0.022(3)
C64 0.041(3) 0.062(4) 0.044(3) -0.002(3) -0.011(3) -0.022(3)
C65 0.042(3) 0.038(3) 0.055(4) 0.000(3) -0.007(3) -0.018(2)
C66 0.040(3) 0.035(3) 0.046(3) 0.002(2) -0.008(2) -0.017(2)
C67 0.028(2) 0.027(2) 0.032(2) -0.0074(19) 0.0034(19) -0.0071(18)
C68 0.027(2) 0.028(2) 0.029(2) -0.0063(19) -0.0002(18) -0.0094(18)
C69 0.026(2) 0.031(2) 0.031(2) -0.0060(19) 0.0031(19) -0.0112(19)
C70 0.031(2) 0.033(2) 0.031(2) -0.009(2) 0.002(2) -0.014(2)
C71 0.031(2) 0.029(2) 0.032(2) -0.0053(19) 0.0021(19) -0.0112(19)
C92 0.060(4) 0.036(3) 0.084(6) -0.010(3) 0.031(4) -0.001(3)
C93 0.102(7) 0.080(6) 0.077(6) -0.007(5) 0.002(5) -0.022(5)
C94 0.103(8) 0.086(7) 0.104(8) 0.011(6) -0.002(7) -0.020(6)
C95 0.111(9) 0.093(8) 0.088(7) 0.010(6) 0.005(6) -0.017(6)
C96 0.091(7) 0.082(6) 0.083(7) -0.001(5) 0.007(5) -0.006(5)
C97 0.077(5) 0.051(4) 0.066(5) -0.006(4) 0.027(4) -0.003(4)
C98 0.080(7) 0.124(10) 0.098(8) -0.026(7) 0.010(6) -0.001(7)
C99 0.080(7) 0.090(7) 0.116(9) -0.014(6) 0.030(6) 0.004(6)
C100 0.091(6) 0.086(6) 0.044(4) -0.011(4) 0.018(4) 0.032(5)
C101 0.073(4) 0.055(3) 0.079(4) -0.009(3) 0.030(3) -0.002(3)
C102 0.063(4) 0.034(3) 0.064(4) -0.010(3) 0.026(4) 0.006(3)
C103 0.059(4) 0.033(3) 0.086(5) -0.012(3) 0.029(4) -0.002(3)
C104 0.067(4) 0.055(3) 0.088(4) -0.009(3) 0.028(3) -0.009(3)
C105 0.083(6) 0.047(4) 0.074(5) 0.015(4) 0.043(5) 0.018(4)
C106 0.060(4) 0.056(4) 0.076(5) -0.020(4) 0.013(4) 0.007(4)
C107 0.063(4) 0.039(3) 0.075(5) -0.014(3) 0.030(4) 0.000(3)
C108 0.135(10) 0.070(6) 0.119(10) -0.006(6) 0.044(8) -0.025(7)
C109 0.117(9) 0.101(8) 0.085(7) 0.001(6) -0.005(6) -0.034(7)
C110 0.098(7) 0.067(5) 0.088(7) -0.011(5) 0.023(6) -0.009(5)
C111 0.064(5) 0.059(4) 0.066(5) -0.021(4) 0.013(4) 0.014(4)
C40 0.030(7) 0.031(6) 0.020(6) 0.001(5) 0.002(5) -0.018(5)
C41 0.035(5) 0.023(4) 0.022(4) -0.007(4) 0.003(4) -0.017(4)
C42 0.030(5) 0.036(5) 0.025(5) -0.011(4) 0.003(4) -0.015(4)
C43 0.027(5) 0.048(6) 0.028(5) -0.027(4) 0.001(4) -0.010(4)
C44 0.035(5) 0.029(5) 0.025(4) -0.011(4) 0.006(4) -0.017(4)
C45 0.041(6) 0.027(5) 0.030(5) -0.005(4) 0.000(4) -0.007(4)
C46 0.042(6) 0.029(5) 0.026(5) -0.013(5) 0.000(5) -0.009(5)
C47 0.036(5) 0.029(5) 0.031(5) -0.009(4) 0.001(4) -0.015(4)
C48 0.030(5) 0.042(6) 0.046(6) -0.026(5) 0.005(5) -0.013(4)
C49 0.036(6) 0.041(7) 0.035(6) -0.022(5) 0.000(5) -0.016(5)
C50 0.026(5) 0.037(6) 0.031(5) -0.019(4) 0.005(4) -0.010(4)
C51 0.035(6) 0.047(6) 0.045(6) -0.022(5) -0.004(5) -0.007(5)
C52 0.041(6) 0.038(6) 0.039(6) -0.019(5) -0.004(5) -0.011(5)
C53 0.033(6) 0.035(7) 0.013(5) -0.013(5) 0.006(4) -0.016(5)
C75 0.092(5) 0.094(5) 0.107(5) -0.025(4) 0.029(4) -0.021(4)
C76 0.065(4) 0.068(4) 0.092(4) -0.031(3) 0.019(3) -0.017(3)
C77 0.041(4) 0.064(5) 0.114(7) -0.056(5) 0.024(4) -0.010(3)
C72 0.061(4) 0.082(4) 0.105(5) -0.052(4) 0.009(3) -0.006(3)
C73 0.084(5) 0.105(5) 0.114(5) -0.044(4) 0.005(4) -0.012(4)
C74 0.078(4) 0.097(5) 0.115(5) -0.046(4) 0.012(4) -0.023(4)
C78 0.097(7) 0.060(5) 0.102(7) -0.013(5) 0.047(6) -0.015(5)
C79 0.097(7) 0.057(5) 0.077(6) -0.012(4) 0.021(5) -0.026(4)
C80 0.060(4) 0.050(4) 0.072(5) -0.023(4) 0.014(4) -0.019(3)
C81 0.045(4) 0.053(4) 0.090(6) -0.042(4) 0.018(4) -0.007(3)
C82 0.048(4) 0.067(5) 0.076(5) -0.040(4) 0.005(4) 0.011(3)
C83 0.066(5) 0.064(5) 0.066(5) -0.024(4) 0.013(4) 0.003(4)
C84 0.120(9) 0.086(7) 0.075(6) -0.009(5) 0.027(6) 0.038(6)
C85 0.104(5) 0.098(5) 0.086(5) -0.017(4) 0.015(4) 0.023(4)
C87 0.062(5) 0.102(7) 0.103(7) -0.065(6) 0.002(5) 0.038(5)
C86 0.091(5) 0.101(5) 0.082(4) -0.027(4) 0.000(4) 0.021(4)
C88 0.116(5) 0.121(5) 0.111(5) -0.029(4) 0.007(4) 0.017(4)
C89 0.118(5) 0.132(5) 0.122(5) -0.035(4) 0.003(4) 0.014(4)
C90 0.088(5) 0.115(5) 0.117(5) -0.042(4) 0.001(4) 0.001(4)
C91 0.076(4) 0.100(5) 0.097(5) -0.043(4) -0.003(4) 0.009(4)

_geom_special_details            
;
 All esds (except the esd in the dihedral angle between two l.s. planes)
 are estimated using the full covariance matrix.  The cell esds are taken
 into account individually in the estimation of esds in distances, angles
 and torsion angles; correlations between esds in cell parameters are only
 used when they are defined by crystal symmetry.  An approximate (isotropic)
 treatment of cell esds is used for estimating esds involving l.s. planes.
;
loop_
_geom_bond_atom_site_label_1
_geom_bond_atom_site_label_2
_geom_bond_distance
_geom_bond_site_symmetry_2
_geom_bond_publ_flag
Cd1 O1 2.459(3) . ?
Cd1 O2 2.352(4) . ?
Cd1 O5 2.360(3) . ?
Cd1 O6 2.424(3) . ?
Cd1 O11 2.327(3) . ?
Cd1 N1 2.341(4) . ?
Cd1 N12 2.350(4) 1_546 ?
Cd1 C1 2.735(5) . ?
Cd1 C15 2.727(5) . ?
Cd2 O3 2.365(3) 1_554 ?
Cd2 O4 2.471(3) 1_554 ?
Cd2 O12 2.325(4) . ?
Cd2 O7 2.400(9) . ?
Cd2 O8 2.338(16) . ?
Cd2 N5 2.333(4) . ?
Cd2 N7 2.335(4) . ?
Cd2 C14 2.745(5) 1_554 ?
Cd2 C40 2.725(12) . ?
O1 C1 1.268(7) . ?
O2 C1 1.271(7) . ?
O3 C14 1.260(6) . ?
O4 C14 1.265(6) . ?
O5 C15 1.257(7) . ?
O6 C15 1.269(6) . ?
O11 H11A 0.8720 . ?
O11 H11B 0.8722 . ?
O12 H12A 0.8763 . ?
O12 H12B 0.8750 . ?
O7 C40 1.260(19) . ?
O8 C40 1.254(18) . ?
O9 C53 1.275(18) . ?
O10 C53 1.240(17) . ?
N1 C22 1.342(6) . ?
N1 C26 1.346(6) . ?
N2 C27 1.339(6) . ?
N2 C28 1.339(6) . ?
N3 C28 1.334(6) . ?
N3 C29 1.350(6) . ?
N4 C27 1.340(6) . ?
N4 C29 1.330(6) . ?
N5 C32 1.334(6) . ?
N5 C33 1.351(6) . ?
N6 C37 1.332(8) . ?
N6 C38 1.340(8) . ?
N7 C54 1.345(6) . ?
N7 C58 1.343(6) . ?
N10 C59 1.3900 . ?
N10 C61 1.3900 . ?
C59 N8 1.3900 . ?
C59 C56 1.399(5) . ?
N8 C60 1.3900 . ?
C60 N9 1.3900 . ?
C60 C62 1.400(5) . ?
N9 C61 1.3900 . ?
C61 C67 1.392(5) . ?
N11 C64 1.328(8) . ?
N11 C65 1.313(8) . ?
N12 C69 1.356(6) . ?
N12 C70 1.340(7) . ?
C1 C2 1.492(6) . ?
C2 C3 1.367(7) . ?
C2 C7 1.375(9) . ?
C3 H3 0.9500 . ?
C3 C4 1.392(6) . ?
C4 H4 0.9500 . ?
C4 C5 1.390(7) . ?
C5 C6 1.389(8) . ?
C5 C8 1.491(6) . ?
C6 H6 0.9500 . ?
C6 C7 1.390(9) . ?
C7 H7 0.9500 . ?
C8 C9 1.384(7) . ?
C8 C13 1.392(8) . ?
C9 H9 0.9500 . ?
C9 C10 1.389(6) . ?
C10 H10 0.9500 . ?
C10 C11 1.381(7) . ?
C11 C12 1.392(7) . ?
C11 C14 1.496(6) . ?
C12 H12 0.9500 . ?
C12 C13 1.384(7) . ?
C13 H13 0.9500 . ?
C15 C16 1.504(7) . ?
C16 C17 1.356(9) . ?
C16 C21 1.419(9) . ?
C17 H17 0.9500 . ?
C17 C18 1.394(8) . ?
C18 H18 0.9500 . ?
C18 C19 1.364(9) . ?
C19 C19 1.505(11) 2_656 ?
C19 C20 1.471(11) . ?
C20 H20 0.9500 . ?
C20 C21 1.392(9) . ?
C21 H21 0.9500 . ?
C22 H22 0.9500 . ?
C22 C23 1.380(7) . ?
C23 H23 0.9500 . ?
C23 C24 1.387(6) . ?
C24 C25 1.389(7) . ?
C24 C27 1.487(7) . ?
C25 H25 0.9500 . ?
C25 C26 1.383(7) . ?
C26 H26 0.9500 . ?
C28 C30 1.484(6) . ?
C29 C35 1.480(7) . ?
C30 C31 1.399(6) . ?
C30 C34 1.386(7) . ?
C31 H31 0.9500 . ?
C31 C32 1.380(7) . ?
C32 H32 0.9500 . ?
C33 H33 0.9500 . ?
C33 C34 1.382(6) . ?
C34 H34 0.9500 . ?
C35 C36 1.388(7) . ?
C35 C39 1.391(7) . ?
C36 H36 0.9500 . ?
C36 C37 1.386(8) . ?
C37 H37 0.9500 . ?
C38 H38 0.9500 . ?
C38 C39 1.381(7) . ?
C39 H39 0.9500 . ?
C54 H54 0.9500 . ?
C54 C55 1.373(7) . ?
C55 H55 0.9500 . ?
C55 C56 1.382(7) . ?
C56 C57 1.399(6) . ?
C57 H57 0.9500 . ?
C57 C58 1.371(7) . ?
C58 H58 0.9500 . ?
C62 C63 1.384(8) . ?
C62 C66 1.373(8) . ?
C63 H63 0.9500 . ?
C63 C64 1.385(8) . ?
C64 H64 0.9500 . ?
C65 H65 0.9500 . ?
C65 C66 1.395(8) . ?
C66 H66 0.9500 . ?
C67 C68 1.394(7) . ?
C67 C71 1.393(7) . ?
C68 H68 0.9500 . ?
C68 C69 1.377(7) . ?
C69 H69 0.9500 . ?
C70 H70 0.9500 . ?
C70 C71 1.382(7) . ?
C71 H71 0.9500 . ?
C92 C93 1.340(12) . ?
C92 C97 1.378(13) . ?
C92 C111 1.437(12) . ?
C93 H93 0.9500 . ?
C93 C94 1.446(14) . ?
C94 H94 0.9500 . ?
C94 C95 1.386(16) . ?
C95 H95 0.9500 . ?
C95 C96 1.459(16) . ?
C96 C97 1.451(13) . ?
C96 C98 1.431(16) . ?
C97 C101 1.360(12) . ?
C98 H98 0.9500 . ?
C98 C99 1.349(16) . ?
C99 H99 0.9500 . ?
C99 C100 1.483(14) . ?
C100 H100 0.9500 . ?
C100 C101 1.430(14) . ?
C101 C102 1.504(11) . ?
C102 C103 1.394(11) . ?
C102 C107 1.368(12) . ?
C103 H103 0.9500 . ?
C103 C104 1.461(12) . ?
C104 H104 0.9500 . ?
C104 C105 1.392(14) . ?
C105 H105 0.9500 . ?
C105 C106 1.340(12) . ?
C106 C107 1.369(12) . ?
C106 C108 1.346(16) . ?
C107 C111 1.459(12) . ?
C108 H108 0.9500 . ?
C108 C109 1.377(16) . ?
C109 H109 0.9500 . ?
C109 C110 1.439(15) . ?
C110 H110 0.9500 . ?
C110 C111 1.217(13) . ?
C40 C41 1.480(15) . ?
C41 C42 1.393(13) . ?
C41 C46 1.391(16) . ?
C42 H42 0.9500 . ?
C42 C43 1.393(13) . ?
C43 H43 0.9500 . ?
C43 C44 1.392(15) . ?
C44 C45 1.401(14) . ?
C44 C47 1.496(13) . ?
C45 H45 0.9500 . ?
C45 C46 1.382(15) . ?
C46 H46 0.9500 . ?
C47 C48 1.366(14) . ?
C47 C52 1.398(16) . ?
C48 H48 0.9500 . ?
C48 C49 1.376(14) . ?
C49 H49 0.9500 . ?
C49 C50 1.384(16) . ?
C50 C51 1.383(14) . ?
C50 C53 1.512(14) . ?
C51 H51 0.9500 . ?
C51 C52 1.391(15) . ?
C52 H52 0.9500 . ?
C75 H75 0.9500 . ?
C75 C76 1.3900 . ?
C75 C74 1.3900 . ?
C76 C77 1.3900 . ?
C76 C78 1.429(13) . ?
C77 C72 1.3900 . ?
C77 C81 1.426(8) . ?
C72 C73 1.3900 . ?
C72 C91 1.475(8) . ?
C73 H73 0.9500 . ?
C73 C74 1.3900 . ?
C74 H74 0.9500 . ?
C78 H78 0.9500 . ?
C78 C79 1.390(13) . ?
C79 H79 0.9500 . ?
C79 C80 1.377(12) . ?
C80 H80 0.9500 . ?
C80 C81 1.375(11) . ?
C81 C82 1.460(13) . ?
C82 C83 1.372(12) . ?
C82 C87 1.466(10) . ?
C83 H83 0.9500 . ?
C83 C84 1.377(13) . ?
C84 H84 0.9500 . ?
C84 C85 1.401(17) . ?
C85 H85 0.9500 . ?
C85 C86 1.302(15) . ?
C87 C86 1.3900 . ?
C87 C91 1.3900 . ?
C86 C88 1.3900 . ?
C88 H88 0.9500 . ?
C88 C89 1.3900 . ?
C89 H89 0.9500 . ?
C89 C90 1.3900 . ?
C90 H90 0.9500 . ?
C90 C91 1.3900 . ?

loop_
_geom_angle_atom_site_label_1
_geom_angle_atom_site_label_2
_geom_angle_atom_site_label_3
_geom_angle
_geom_angle_site_symmetry_1
_geom_angle_site_symmetry_3
_geom_angle_publ_flag
O1 Cd1 C1 27.62(14) . . ?
O1 Cd1 C15 115.74(14) . . ?
O2 Cd1 O1 55.04(12) . . ?
O2 Cd1 O5 161.90(13) . . ?
O2 Cd1 O6 143.01(12) . . ?
O2 Cd1 C1 27.65(15) . . ?
O2 Cd1 C15 170.64(15) . . ?
O5 Cd1 O1 143.03(12) . . ?
O5 Cd1 O6 55.09(12) . . ?
O5 Cd1 C1 169.88(15) . . ?
O5 Cd1 C15 27.42(14) . . ?
O6 Cd1 O1 88.00(12) . . ?
O6 Cd1 C1 115.53(14) . . ?
O6 Cd1 C15 27.74(14) . . ?
O11 Cd1 O1 136.23(12) . . ?
O11 Cd1 O2 81.39(12) . . ?
O11 Cd1 O5 80.51(12) . . ?
O11 Cd1 O6 135.57(12) . . ?
O11 Cd1 N1 102.92(14) . . ?
O11 Cd1 N12 88.01(14) . 1_546 ?
O11 Cd1 C1 108.62(15) . . ?
O11 Cd1 C15 107.92(14) . . ?
N1 Cd1 O1 88.40(13) . . ?
N1 Cd1 O2 98.02(14) . . ?
N1 Cd1 O5 85.68(14) . . ?
N1 Cd1 O6 77.64(13) . . ?
N1 Cd1 N12 168.93(14) . 1_546 ?
N1 Cd1 C1 96.21(14) . . ?
N1 Cd1 C15 79.21(15) . . ?
N12 Cd1 O1 84.81(13) 1_546 . ?
N12 Cd1 O2 85.22(14) 1_546 . ?
N12 Cd1 O5 94.51(14) 1_546 . ?
N12 Cd1 O6 93.37(13) 1_546 . ?
N12 Cd1 C1 81.72(14) 1_546 . ?
N12 Cd1 C15 95.89(15) 1_546 . ?
C15 Cd1 C1 143.26(16) . . ?
O3 Cd2 O4 54.54(11) 1_554 1_554 ?
O3 Cd2 O7 157.0(3) 1_554 . ?
O3 Cd2 C14 27.26(13) 1_554 1_554 ?
O3 Cd2 C40 175.5(3) 1_554 . ?
O4 Cd2 C14 27.44(13) 1_554 1_554 ?
O4 Cd2 C40 121.0(3) 1_554 . ?
O12 Cd2 O3 83.26(13) . 1_554 ?
O12 Cd2 O4 136.93(13) . 1_554 ?
O12 Cd2 O7 73.8(3) . . ?
O12 Cd2 O8 128.6(3) . . ?
O12 Cd2 N5 89.88(14) . . ?
O12 Cd2 N7 102.34(14) . . ?
O12 Cd2 C14 109.72(15) . 1_554 ?
O12 Cd2 C40 101.3(3) . . ?
O7 Cd2 O4 148.4(3) . 1_554 ?
O7 Cd2 C14 174.2(3) . 1_554 ?
O7 Cd2 C40 27.5(4) . . ?
O8 Cd2 O3 148.1(3) . 1_554 ?
O8 Cd2 O4 93.8(4) . 1_554 ?
O8 Cd2 O7 54.9(4) . . ?
O8 Cd2 C14 121.2(4) . 1_554 ?
O8 Cd2 C40 27.3(4) . . ?
N5 Cd2 O3 93.00(13) . 1_554 ?
N5 Cd2 O4 84.73(12) . 1_554 ?
N5 Cd2 O7 88.8(3) . . ?
N5 Cd2 O8 86.4(4) . . ?
N5 Cd2 N7 167.77(14) . . ?
N5 Cd2 C14 86.62(13) . 1_554 ?
N5 Cd2 C40 87.0(3) . . ?
N7 Cd2 O3 88.96(13) . 1_554 ?
N7 Cd2 O4 86.60(12) . 1_554 ?
N7 Cd2 O7 94.1(3) . . ?
N7 Cd2 O8 85.6(4) . . ?
N7 Cd2 C14 89.65(13) . 1_554 ?
N7 Cd2 C40 90.1(3) . . ?
C40 Cd2 C14 148.3(3) . 1_554 ?
C1 O1 Cd1 88.4(3) . . ?
C1 O2 Cd1 93.2(3) . . ?
C14 O3 Cd2 93.4(3) . 1_556 ?
C14 O4 Cd2 88.4(3) . 1_556 ?
C15 O5 Cd1 92.8(3) . . ?
C15 O6 Cd1 89.5(3) . . ?
Cd1 O11 H11A 105.4 . . ?
Cd1 O11 H11B 111.0 . . ?
H11A O11 H11B 104.4 . . ?
Cd2 O12 H12A 109.7 . . ?
Cd2 O12 H12B 109.6 . . ?
H12A O12 H12B 104.2 . . ?
C40 O7 Cd2 90.8(7) . . ?
C40 O8 Cd2 93.8(10) . . ?
C22 N1 Cd1 119.7(3) . . ?
C22 N1 C26 117.7(4) . . ?
C26 N1 Cd1 121.7(3) . . ?
C28 N2 C27 114.2(4) . . ?
C28 N3 C29 114.9(4) . . ?
C29 N4 C27 115.0(4) . . ?
C32 N5 Cd2 119.7(3) . . ?
C32 N5 C33 117.7(4) . . ?
C33 N5 Cd2 122.4(3) . . ?
C37 N6 C38 116.5(5) . . ?
C54 N7 Cd2 121.0(3) . . ?
C58 N7 Cd2 120.8(3) . . ?
C58 N7 C54 117.8(4) . . ?
C59 N10 C61 120.0 . . ?
N10 C59 N8 120.0 . . ?
N10 C59 C56 120.0(3) . . ?
N8 C59 C56 119.9(3) . . ?
C59 N8 C60 120.0 . . ?
N8 C60 C62 119.9(3) . . ?
N9 C60 N8 120.0 . . ?
N9 C60 C62 120.0(3) . . ?
C60 N9 C61 120.0 . . ?
N10 C61 C67 119.6(3) . . ?
N9 C61 N10 120.0 . . ?
N9 C61 C67 120.4(3) . . ?
C65 N11 C64 116.4(5) . . ?
C69 N12 Cd1 121.6(3) . 1_564 ?
C70 N12 Cd1 120.2(3) . 1_564 ?
C70 N12 C69 117.6(4) . . ?
O1 C1 Cd1 64.0(2) . . ?
O1 C1 O2 122.3(4) . . ?
O1 C1 C2 119.7(5) . . ?
O2 C1 Cd1 59.2(2) . . ?
O2 C1 C2 117.9(5) . . ?
C2 C1 Cd1 167.9(4) . . ?
C3 C2 C1 121.7(5) . . ?
C3 C2 C7 118.7(5) . . ?
C7 C2 C1 119.5(5) . . ?
C2 C3 H3 119.6 . . ?
C2 C3 C4 120.9(5) . . ?
C4 C3 H3 119.6 . . ?
C3 C4 H4 119.4 . . ?
C5 C4 C3 121.3(5) . . ?
C5 C4 H4 119.4 . . ?
C4 C5 C8 122.5(5) . . ?
C6 C5 C4 117.0(5) . . ?
C6 C5 C8 120.5(5) . . ?
C5 C6 H6 119.4 . . ?
C5 C6 C7 121.2(6) . . ?
C7 C6 H6 119.4 . . ?
C2 C7 C6 120.9(6) . . ?
C2 C7 H7 119.6 . . ?
C6 C7 H7 119.6 . . ?
C9 C8 C5 120.9(5) . . ?
C9 C8 C13 117.4(4) . . ?
C13 C8 C5 121.6(5) . . ?
C8 C9 H9 119.3 . . ?
C8 C9 C10 121.4(5) . . ?
C10 C9 H9 119.3 . . ?
C9 C10 H10 119.7 . . ?
C11 C10 C9 120.5(5) . . ?
C11 C10 H10 119.7 . . ?
C10 C11 C12 118.8(4) . . ?
C10 C11 C14 120.6(4) . . ?
C12 C11 C14 120.5(4) . . ?
C11 C12 H12 120.0 . . ?
C13 C12 C11 120.1(5) . . ?
C13 C12 H12 120.0 . . ?
C8 C13 H13 119.1 . . ?
C12 C13 C8 121.7(5) . . ?
C12 C13 H13 119.1 . . ?
O3 C14 Cd2 59.3(2) . 1_556 ?
O3 C14 O4 122.9(4) . . ?
O3 C14 C11 117.9(4) . . ?
O4 C14 Cd2 64.1(2) . 1_556 ?
O4 C14 C11 119.1(4) . . ?
C11 C14 Cd2 169.9(3) . 1_556 ?
O5 C15 Cd1 59.8(2) . . ?
O5 C15 O6 122.3(4) . . ?
O5 C15 C16 118.9(5) . . ?
O6 C15 Cd1 62.7(2) . . ?
O6 C15 C16 118.8(5) . . ?
C16 C15 Cd1 174.7(4) . . ?
C17 C16 C15 121.8(5) . . ?
C17 C16 C21 119.1(5) . . ?
C21 C16 C15 118.5(6) . . ?
C16 C17 H17 119.2 . . ?
C16 C17 C18 121.6(5) . . ?
C18 C17 H17 119.2 . . ?
C17 C18 H18 119.6 . . ?
C19 C18 C17 120.9(6) . . ?
C19 C18 H18 119.6 . . ?
C18 C19 C19 121.1(8) . 2_656 ?
C18 C19 C20 117.6(6) . . ?
C20 C19 C19 120.4(8) . 2_656 ?
C19 C20 H20 120.4 . . ?
C21 C20 C19 119.2(6) . . ?
C21 C20 H20 120.4 . . ?
C16 C21 H21 120.3 . . ?
C20 C21 C16 119.4(7) . . ?
C20 C21 H21 120.3 . . ?
N1 C22 H22 118.5 . . ?
N1 C22 C23 123.1(4) . . ?
C23 C22 H22 118.5 . . ?
C22 C23 H23 120.4 . . ?
C22 C23 C24 119.1(4) . . ?
C24 C23 H23 120.4 . . ?
C23 C24 C25 118.2(4) . . ?
C23 C24 C27 121.0(4) . . ?
C25 C24 C27 120.7(4) . . ?
C24 C25 H25 120.4 . . ?
C26 C25 C24 119.3(4) . . ?
C26 C25 H25 120.4 . . ?
N1 C26 C25 122.6(4) . . ?
N1 C26 H26 118.7 . . ?
C25 C26 H26 118.7 . . ?
N2 C27 N4 125.6(4) . . ?
N2 C27 C24 116.9(4) . . ?
N4 C27 C24 117.5(4) . . ?
N2 C28 C30 117.7(4) . . ?
N3 C28 N2 125.6(4) . . ?
N3 C28 C30 116.7(4) . . ?
N3 C29 C35 117.4(4) . . ?
N4 C29 N3 124.7(4) . . ?
N4 C29 C35 117.8(4) . . ?
C31 C30 C28 121.0(4) . . ?
C34 C30 C28 120.6(4) . . ?
C34 C30 C31 118.3(4) . . ?
C30 C31 H31 120.7 . . ?
C32 C31 C30 118.7(5) . . ?
C32 C31 H31 120.7 . . ?
N5 C32 C31 123.4(4) . . ?
N5 C32 H32 118.3 . . ?
C31 C32 H32 118.3 . . ?
N5 C33 H33 118.6 . . ?
N5 C33 C34 122.8(4) . . ?
C34 C33 H33 118.6 . . ?
C30 C34 H34 120.5 . . ?
C33 C34 C30 119.1(4) . . ?
C33 C34 H34 120.5 . . ?
C36 C35 C29 121.7(4) . . ?
C36 C35 C39 117.4(5) . . ?
C39 C35 C29 120.9(4) . . ?
C35 C36 H36 120.5 . . ?
C37 C36 C35 119.0(5) . . ?
C37 C36 H36 120.5 . . ?
N6 C37 C36 124.1(5) . . ?
N6 C37 H37 118.0 . . ?
C36 C37 H37 118.0 . . ?
N6 C38 H38 118.2 . . ?
N6 C38 C39 123.7(5) . . ?
C39 C38 H38 118.2 . . ?
C35 C39 H39 120.3 . . ?
C38 C39 C35 119.3(5) . . ?
C38 C39 H39 120.3 . . ?
N7 C54 H54 118.5 . . ?
N7 C54 C55 123.0(5) . . ?
C55 C54 H54 118.5 . . ?
C54 C55 H55 120.4 . . ?
C54 C55 C56 119.2(4) . . ?
C56 C55 H55 120.4 . . ?
C59 C56 C57 120.4(4) . . ?
C55 C56 C59 121.5(4) . . ?
C55 C56 C57 118.0(4) . . ?
C56 C57 H57 120.4 . . ?
C58 C57 C56 119.2(5) . . ?
C58 C57 H57 120.4 . . ?
N7 C58 C57 122.7(4) . . ?
N7 C58 H58 118.7 . . ?
C57 C58 H58 118.7 . . ?
C63 C62 C60 120.0(5) . . ?
C66 C62 C60 122.1(5) . . ?
C66 C62 C63 117.9(5) . . ?
C62 C63 H63 120.8 . . ?
C62 C63 C64 118.5(5) . . ?
C64 C63 H63 120.8 . . ?
N11 C64 C63 124.3(6) . . ?
N11 C64 H64 117.8 . . ?
C63 C64 H64 117.8 . . ?
N11 C65 H65 117.9 . . ?
N11 C65 C66 124.1(6) . . ?
C66 C65 H65 117.9 . . ?
C62 C66 C65 118.8(5) . . ?
C62 C66 H66 120.6 . . ?
C65 C66 H66 120.6 . . ?
C61 C67 C68 121.1(4) . . ?
C61 C67 C71 120.8(4) . . ?
C71 C67 C68 118.1(5) . . ?
C67 C68 H68 120.2 . . ?
C69 C68 C67 119.5(4) . . ?
C69 C68 H68 120.2 . . ?
N12 C69 C68 122.5(5) . . ?
N12 C69 H69 118.7 . . ?
C68 C69 H69 118.7 . . ?
N12 C70 H70 118.3 . . ?
N12 C70 C71 123.4(4) . . ?
C71 C70 H70 118.3 . . ?
C67 C71 H71 120.5 . . ?
C70 C71 C67 118.9(5) . . ?
C70 C71 H71 120.5 . . ?
C93 C92 C97 116.3(8) . . ?
C93 C92 C111 120.3(9) . . ?
C97 C92 C111 123.4(8) . . ?
C92 C93 H93 116.9 . . ?
C92 C93 C94 126.3(11) . . ?
C94 C93 H93 116.9 . . ?
C93 C94 H94 121.7 . . ?
C95 C94 C93 116.6(11) . . ?
C95 C94 H94 121.7 . . ?
C94 C95 H95 119.6 . . ?
C94 C95 C96 120.8(11) . . ?
C96 C95 H95 119.6 . . ?
C97 C96 C95 115.9(10) . . ?
C98 C96 C95 120.3(11) . . ?
C98 C96 C97 123.7(11) . . ?
C92 C97 C96 123.9(9) . . ?
C101 C97 C92 119.6(8) . . ?
C101 C97 C96 116.4(10) . . ?
C96 C98 H98 120.2 . . ?
C99 C98 C96 119.6(13) . . ?
C99 C98 H98 120.2 . . ?
C98 C99 H99 121.1 . . ?
C98 C99 C100 117.9(13) . . ?
C100 C99 H99 121.1 . . ?
C99 C100 H100 119.5 . . ?
C101 C100 C99 121.0(11) . . ?
C101 C100 H100 119.5 . . ?
C97 C101 C100 121.3(9) . . ?
C97 C101 C102 119.7(9) . . ?
C100 C101 C102 119.0(8) . . ?
C103 C102 C101 116.3(8) . . ?
C107 C102 C101 120.9(8) . . ?
C107 C102 C103 122.8(7) . . ?
C102 C103 H103 122.1 . . ?
C102 C103 C104 115.9(8) . . ?
C104 C103 H103 122.1 . . ?
C103 C104 H104 119.7 . . ?
C105 C104 C103 120.6(8) . . ?
C105 C104 H104 119.7 . . ?
C104 C105 H105 121.0 . . ?
C106 C105 C104 117.9(8) . . ?
C106 C105 H105 121.0 . . ?
C105 C106 C107 124.9(9) . . ?
C105 C106 C108 117.9(10) . . ?
C108 C106 C107 117.2(9) . . ?
C102 C107 C106 117.9(8) . . ?
C102 C107 C111 118.7(7) . . ?
C106 C107 C111 123.4(9) . . ?
C106 C108 H108 119.3 . . ?
C106 C108 C109 121.4(12) . . ?
C109 C108 H108 119.3 . . ?
C108 C109 H109 121.7 . . ?
C108 C109 C110 116.6(12) . . ?
C110 C109 H109 121.7 . . ?
C109 C110 H110 116.8 . . ?
C111 C110 C109 126.3(11) . . ?
C111 C110 H110 116.8 . . ?
C92 C111 C107 117.8(8) . . ?
C110 C111 C92 127.3(10) . . ?
C110 C111 C107 115.0(9) . . ?
O7 C40 Cd2 61.7(6) . . ?
O7 C40 C41 120.8(11) . . ?
O8 C40 Cd2 58.9(9) . . ?
O8 C40 O7 120.5(13) . . ?
O8 C40 C41 118.7(14) . . ?
C41 C40 Cd2 177.5(10) . . ?
C42 C41 C40 120.6(10) . . ?
C46 C41 C40 120.8(10) . . ?
C46 C41 C42 118.7(9) . . ?
C41 C42 H42 119.7 . . ?
C43 C42 C41 120.7(10) . . ?
C43 C42 H42 119.7 . . ?
C42 C43 H43 119.8 . . ?
C44 C43 C42 120.4(9) . . ?
C44 C43 H43 119.8 . . ?
C43 C44 C45 118.6(9) . . ?
C43 C44 C47 122.3(9) . . ?
C45 C44 C47 118.9(9) . . ?
C44 C45 H45 119.7 . . ?
C46 C45 C44 120.6(10) . . ?
C46 C45 H45 119.7 . . ?
C41 C46 H46 119.6 . . ?
C45 C46 C41 120.9(10) . . ?
C45 C46 H46 119.6 . . ?
C48 C47 C44 121.9(10) . . ?
C48 C47 C52 117.4(9) . . ?
C52 C47 C44 120.6(9) . . ?
C47 C48 H48 118.2 . . ?
C47 C48 C49 123.6(11) . . ?
C49 C48 H48 118.2 . . ?
C48 C49 H49 120.4 . . ?
C48 C49 C50 119.1(10) . . ?
C50 C49 H49 120.4 . . ?
C49 C50 C53 122.1(9) . . ?
C51 C50 C49 118.1(9) . . ?
C51 C50 C53 119.6(10) . . ?
C50 C51 H51 119.0 . . ?
C50 C51 C52 121.9(11) . . ?
C52 C51 H51 119.0 . . ?
C47 C52 H52 120.4 . . ?
C51 C52 C47 119.3(10) . . ?
C51 C52 H52 120.4 . . ?
O9 C53 C50 118.7(12) . . ?
O10 C53 O9 122.6(12) . . ?
O10 C53 C50 118.7(10) . . ?
C76 C75 H75 120.0 . . ?
C76 C75 C74 120.0 . . ?
C74 C75 H75 120.0 . . ?
C75 C76 C77 120.0 . . ?
C75 C76 C78 119.2(6) . . ?
C77 C76 C78 120.8(6) . . ?
C76 C77 C72 120.0 . . ?
C76 C77 C81 118.4(6) . . ?
C72 C77 C81 121.6(6) . . ?
C77 C72 C91 122.1(5) . . ?
C73 C72 C77 120.0 . . ?
C73 C72 C91 117.9(5) . . ?
C72 C73 H73 120.0 . . ?
C72 C73 C74 120.0 . . ?
C74 C73 H73 120.0 . . ?
C75 C74 H74 120.0 . . ?
C73 C74 C75 120.0 . . ?
C73 C74 H74 120.0 . . ?
C76 C78 H78 120.6 . . ?
C79 C78 C76 118.9(9) . . ?
C79 C78 H78 120.6 . . ?
C78 C79 H79 119.9 . . ?
C80 C79 C78 120.3(10) . . ?
C80 C79 H79 119.9 . . ?
C79 C80 H80 119.2 . . ?
C81 C80 C79 121.6(8) . . ?
C81 C80 H80 119.2 . . ?
C77 C81 C82 117.4(7) . . ?
C80 C81 C77 120.1(8) . . ?
C80 C81 C82 122.5(7) . . ?
C81 C82 C87 120.2(8) . . ?
C83 C82 C81 120.3(8) . . ?
C83 C82 C87 119.6(9) . . ?
C82 C83 H83 121.0 . . ?
C82 C83 C84 117.9(10) . . ?
C84 C83 H83 121.0 . . ?
C83 C84 H84 119.1 . . ?
C83 C84 C85 121.7(13) . . ?
C85 C84 H84 119.1 . . ?
C84 C85 H85 119.1 . . ?
C86 C85 C84 121.7(12) . . ?
C86 C85 H85 119.1 . . ?
C86 C87 C82 118.7(7) . . ?
C86 C87 C91 120.0 . . ?
C91 C87 C82 121.3(7) . . ?
C85 C86 C87 120.3(9) . . ?
C85 C86 C88 119.7(9) . . ?
C88 C86 C87 120.0 . . ?
C86 C88 H88 120.0 . . ?
C86 C88 C89 120.0 . . ?
C89 C88 H88 120.0 . . ?
C88 C89 H89 120.0 . . ?
C90 C89 C88 120.0 . . ?
C90 C89 H89 120.0 . . ?
C89 C90 H90 120.0 . . ?
C89 C90 C91 120.0 . . ?
C91 C90 H90 120.0 . . ?
C87 C91 C72 117.3(6) . . ?
C90 C91 C72 122.7(6) . . ?
C90 C91 C87 120.0 . . ?

loop_
_geom_torsion_atom_site_label_1
_geom_torsion_atom_site_label_2
_geom_torsion_atom_site_label_3
_geom_torsion_atom_site_label_4
_geom_torsion
_geom_torsion_site_symmetry_1
_geom_torsion_site_symmetry_2
_geom_torsion_site_symmetry_3
_geom_torsion_site_symmetry_4
_geom_torsion_publ_flag
Cd1 O1 C1 O2 -10.3(5) . . . . ?
Cd1 O1 C1 C2 167.0(4) . . . . ?
Cd1 O2 C1 O1 10.8(5) . . . . ?
Cd1 O2 C1 C2 -166.5(4) . . . . ?
Cd1 O5 C15 O6 5.8(5) . . . . ?
Cd1 O5 C15 C16 -174.1(5) . . . . ?
Cd1 O6 C15 O5 -5.7(5) . . . . ?
Cd1 O6 C15 C16 174.3(5) . . . . ?
Cd1 N1 C22 C23 169.2(4) . . . . ?
Cd1 N1 C26 C25 -169.3(4) . . . . ?
Cd1 N12 C69 C68 169.4(4) 1_564 . . . ?
Cd1 N12 C70 C71 -169.2(4) 1_564 . . . ?
Cd1 C1 C2 C3 94.6(19) . . . . ?
Cd1 C1 C2 C7 -81(2) . . . . ?
Cd2 O3 C14 O4 8.9(5) 1_556 . . . ?
Cd2 O3 C14 C11 -168.8(3) 1_556 . . . ?
Cd2 O4 C14 O3 -8.5(4) 1_556 . . . ?
Cd2 O4 C14 C11 169.2(4) 1_556 . . . ?
Cd2 O7 C40 O8 -1.2(14) . . . . ?
Cd2 O7 C40 C41 179.6(10) . . . . ?
Cd2 O8 C40 O7 1.3(15) . . . . ?
Cd2 O8 C40 C41 -179.6(9) . . . . ?
Cd2 N5 C32 C31 175.0(4) . . . . ?
Cd2 N5 C33 C34 -174.9(4) . . . . ?
Cd2 N7 C54 C55 170.5(4) . . . . ?
Cd2 N7 C58 C57 -170.8(4) . . . . ?
O1 C1 C2 C3 -10.1(8) . . . . ?
O1 C1 C2 C7 174.4(6) . . . . ?
O2 C1 C2 C3 167.3(5) . . . . ?
O2 C1 C2 C7 -8.2(8) . . . . ?
O5 C15 C16 C17 174.5(6) . . . . ?
O5 C15 C16 C21 -14.2(9) . . . . ?
O6 C15 C16 C17 -5.4(10) . . . . ?
O6 C15 C16 C21 165.8(6) . . . . ?
O7 C40 C41 C42 -10.1(16) . . . . ?
O7 C40 C41 C46 169.3(11) . . . . ?
O8 C40 C41 C42 170.7(13) . . . . ?
O8 C40 C41 C46 -9.8(18) . . . . ?
N1 C22 C23 C24 0.2(8) . . . . ?
N2 C28 C30 C31 -0.4(7) . . . . ?
N2 C28 C30 C34 -178.5(4) . . . . ?
N3 C28 C30 C31 179.0(5) . . . . ?
N3 C28 C30 C34 0.8(7) . . . . ?
N3 C29 C35 C36 5.7(8) . . . . ?
N3 C29 C35 C39 -175.8(5) . . . . ?
N4 C29 C35 C36 -174.7(5) . . . . ?
N4 C29 C35 C39 3.8(8) . . . . ?
N5 C33 C34 C30 0.4(7) . . . . ?
N6 C38 C39 C35 0.3(10) . . . . ?
N7 C54 C55 C56 -0.3(8) . . . . ?
N10 C59 N8 C60 0.0 . . . . ?
N10 C59 C56 C55 178.9(4) . . . . ?
N10 C59 C56 C57 -0.1(5) . . . . ?
N10 C61 C67 C68 175.5(4) . . . . ?
N10 C61 C67 C71 -4.8(6) . . . . ?
C59 N10 C61 N9 0.0 . . . . ?
C59 N10 C61 C67 -177.1(3) . . . . ?
C59 N8 C60 N9 0.0 . . . . ?
C59 N8 C60 C62 178.4(3) . . . . ?
C59 C56 C57 C58 175.8(4) . . . . ?
N8 C59 C56 C55 2.4(6) . . . . ?
N8 C59 C56 C57 -176.6(4) . . . . ?
N8 C60 N9 C61 0.0 . . . . ?
N8 C60 C62 C63 2.6(6) . . . . ?
N8 C60 C62 C66 -177.1(4) . . . . ?
C60 N9 C61 N10 0.0 . . . . ?
C60 N9 C61 C67 177.1(3) . . . . ?
C60 C62 C63 C64 -179.4(5) . . . . ?
C60 C62 C66 C65 179.7(5) . . . . ?
N9 C60 C62 C63 -179.0(4) . . . . ?
N9 C60 C62 C66 1.2(6) . . . . ?
N9 C61 C67 C68 -1.6(6) . . . . ?
N9 C61 C67 C71 178.1(3) . . . . ?
C61 N10 C59 N8 0.0 . . . . ?
C61 N10 C59 C56 -176.5(3) . . . . ?
C61 C67 C68 C69 -178.5(4) . . . . ?
C61 C67 C71 C70 178.8(4) . . . . ?
N11 C65 C66 C62 -0.5(10) . . . . ?
N12 C70 C71 C67 -0.4(8) . . . . ?
C1 C2 C3 C4 -175.2(5) . . . . ?
C1 C2 C7 C6 176.9(7) . . . . ?
C2 C3 C4 C5 0.0(8) . . . . ?
C3 C2 C7 C6 1.3(11) . . . . ?
C3 C4 C5 C6 -1.9(9) . . . . ?
C3 C4 C5 C8 176.7(5) . . . . ?
C4 C5 C6 C7 3.4(11) . . . . ?
C4 C5 C8 C9 -22.5(8) . . . . ?
C4 C5 C8 C13 160.1(5) . . . . ?
C5 C6 C7 C2 -3.2(13) . . . . ?
C5 C8 C9 C10 -176.6(5) . . . . ?
C5 C8 C13 C12 176.4(5) . . . . ?
C6 C5 C8 C9 156.1(6) . . . . ?
C6 C5 C8 C13 -21.3(9) . . . . ?
C7 C2 C3 C4 0.3(9) . . . . ?
C8 C5 C6 C7 -175.2(7) . . . . ?
C8 C9 C10 C11 0.7(8) . . . . ?
C9 C8 C13 C12 -1.1(8) . . . . ?
C9 C10 C11 C12 -2.0(7) . . . . ?
C9 C10 C11 C14 173.1(4) . . . . ?
C10 C11 C12 C13 1.7(8) . . . . ?
C10 C11 C14 Cd2 -80(2) . . . 1_556 ?
C10 C11 C14 O3 -8.9(7) . . . . ?
C10 C11 C14 O4 173.3(4) . . . . ?
C11 C12 C13 C8 -0.2(9) . . . . ?
C12 C11 C14 Cd2 95(2) . . . 1_556 ?
C12 C11 C14 O3 166.1(5) . . . . ?
C12 C11 C14 O4 -11.7(7) . . . . ?
C13 C8 C9 C10 0.9(8) . . . . ?
C14 C11 C12 C13 -173.4(5) . . . . ?
C15 C16 C17 C18 -175.3(7) . . . . ?
C15 C16 C21 C20 177.1(6) . . . . ?
C16 C17 C18 C19 -2.2(14) . . . . ?
C17 C16 C21 C20 -11.4(11) . . . . ?
C17 C18 C19 C19 -179.8(10) . . . 2_656 ?
C17 C18 C19 C20 -10.6(13) . . . . ?
C18 C19 C20 C21 12.3(12) . . . . ?
C19 C19 C20 C21 -178.5(9) 2_656 . . . ?
C19 C20 C21 C16 -1.4(11) . . . . ?
C21 C16 C17 C18 13.5(12) . . . . ?
C22 N1 C26 C25 -0.3(7) . . . . ?
C22 C23 C24 C25 -0.1(7) . . . . ?
C22 C23 C24 C27 179.2(4) . . . . ?
C23 C24 C25 C26 -0.2(8) . . . . ?
C23 C24 C27 N2 3.4(7) . . . . ?
C23 C24 C27 N4 -177.0(5) . . . . ?
C24 C25 C26 N1 0.4(8) . . . . ?
C25 C24 C27 N2 -177.3(5) . . . . ?
C25 C24 C27 N4 2.3(7) . . . . ?
C26 N1 C22 C23 0.0(7) . . . . ?
C27 N2 C28 N3 -0.2(7) . . . . ?
C27 N2 C28 C30 179.1(4) . . . . ?
C27 N4 C29 N3 -1.1(7) . . . . ?
C27 N4 C29 C35 179.4(4) . . . . ?
C27 C24 C25 C26 -179.5(5) . . . . ?
C28 N2 C27 N4 0.0(7) . . . . ?
C28 N2 C27 C24 179.5(4) . . . . ?
C28 N3 C29 N4 0.9(7) . . . . ?
C28 N3 C29 C35 -179.5(4) . . . . ?
C28 C30 C31 C32 -177.5(5) . . . . ?
C28 C30 C34 C33 177.4(4) . . . . ?
C29 N3 C28 N2 -0.3(7) . . . . ?
C29 N3 C28 C30 -179.5(4) . . . . ?
C29 N4 C27 N2 0.6(7) . . . . ?
C29 N4 C27 C24 -178.9(4) . . . . ?
C29 C35 C36 C37 178.4(5) . . . . ?
C29 C35 C39 C38 -178.4(5) . . . . ?
C30 C31 C32 N5 -0.2(8) . . . . ?
C31 C30 C34 C33 -0.8(7) . . . . ?
C32 N5 C33 C34 0.1(7) . . . . ?
C33 N5 C32 C31 -0.2(7) . . . . ?
C34 C30 C31 C32 0.7(7) . . . . ?
C35 C36 C37 N6 -0.4(9) . . . . ?
C36 C35 C39 C38 0.3(8) . . . . ?
C37 N6 C38 C39 -0.9(9) . . . . ?
C38 N6 C37 C36 0.9(9) . . . . ?
C39 C35 C36 C37 -0.3(8) . . . . ?
C54 N7 C58 C57 2.0(7) . . . . ?
C54 C55 C56 C59 -176.0(4) . . . . ?
C54 C55 C56 C57 2.9(7) . . . . ?
C55 C56 C57 C58 -3.2(7) . . . . ?
C56 C59 N8 C60 176.5(3) . . . . ?
C56 C57 C58 N7 0.7(8) . . . . ?
C58 N7 C54 C55 -2.2(7) . . . . ?
C62 C60 N9 C61 -178.4(3) . . . . ?
C62 C63 C64 N11 -0.1(10) . . . . ?
C63 C62 C66 C65 -0.1(9) . . . . ?
C64 N11 C65 C66 0.7(10) . . . . ?
C65 N11 C64 C63 -0.4(10) . . . . ?
C66 C62 C63 C64 0.4(9) . . . . ?
C67 C68 C69 N12 -0.4(7) . . . . ?
C68 C67 C71 C70 -1.5(7) . . . . ?
C69 N12 C70 C71 1.8(7) . . . . ?
C70 N12 C69 C68 -1.4(7) . . . . ?
C71 C67 C68 C69 1.8(7) . . . . ?
C92 C93 C94 C95 1.1(17) . . . . ?
C92 C97 C101 C100 179.6(7) . . . . ?
C92 C97 C101 C102 -2.2(11) . . . . ?
C93 C92 C97 C96 -1.3(12) . . . . ?
C93 C92 C97 C101 -177.9(8) . . . . ?
C93 C92 C111 C107 178.9(7) . . . . ?
C93 C92 C111 C110 -0.1(13) . . . . ?
C93 C94 C95 C96 2.2(17) . . . . ?
C94 C95 C96 C97 -4.6(16) . . . . ?
C94 C95 C96 C98 177.8(11) . . . . ?
C95 C96 C97 C92 4.3(14) . . . . ?
C95 C96 C97 C101 -179.0(9) . . . . ?
C95 C96 C98 C99 177.3(10) . . . . ?
C96 C97 C101 C100 2.8(11) . . . . ?
C96 C97 C101 C102 -179.0(7) . . . . ?
C96 C98 C99 C100 0.5(15) . . . . ?
C97 C92 C93 C94 -1.5(14) . . . . ?
C97 C92 C111 C107 -1.5(10) . . . . ?
C97 C92 C111 C110 179.5(9) . . . . ?
C97 C96 C98 C99 -0.1(16) . . . . ?
C97 C101 C102 C103 -179.1(7) . . . . ?
C97 C101 C102 C107 1.1(10) . . . . ?
C98 C96 C97 C92 -178.2(9) . . . . ?
C98 C96 C97 C101 -1.6(14) . . . . ?
C98 C99 C100 C101 0.7(13) . . . . ?
C99 C100 C101 C97 -2.5(12) . . . . ?
C99 C100 C101 C102 179.3(7) . . . . ?
C100 C101 C102 C103 -0.9(9) . . . . ?
C100 C101 C102 C107 179.3(6) . . . . ?
C101 C102 C103 C104 -179.6(6) . . . . ?
C101 C102 C107 C106 -179.6(6) . . . . ?
C101 C102 C107 C111 -0.1(9) . . . . ?
C102 C103 C104 C105 -0.5(10) . . . . ?
C102 C107 C111 C92 0.3(9) . . . . ?
C102 C107 C111 C110 179.4(7) . . . . ?
C103 C102 C107 C106 0.6(10) . . . . ?
C103 C102 C107 C111 -179.9(6) . . . . ?
C103 C104 C105 C106 0.0(11) . . . . ?
C104 C105 C106 C107 0.9(11) . . . . ?
C104 C105 C106 C108 -179.7(8) . . . . ?
C105 C106 C107 C102 -1.2(11) . . . . ?
C105 C106 C107 C111 179.4(7) . . . . ?
C105 C106 C108 C109 -179.9(10) . . . . ?
C106 C107 C111 C92 179.7(6) . . . . ?
C106 C107 C111 C110 -1.1(11) . . . . ?
C106 C108 C109 C110 1.9(17) . . . . ?
C107 C102 C103 C104 0.2(9) . . . . ?
C107 C106 C108 C109 -0.5(15) . . . . ?
C108 C106 C107 C102 179.4(8) . . . . ?
C108 C106 C107 C111 0.0(11) . . . . ?
C108 C109 C110 C111 -3.4(18) . . . . ?
C109 C110 C111 C92 -178.1(9) . . . . ?
C109 C110 C111 C107 2.9(14) . . . . ?
C111 C92 C93 C94 178.1(9) . . . . ?
C111 C92 C97 C96 179.0(7) . . . . ?
C111 C92 C97 C101 2.5(11) . . . . ?
C40 C41 C42 C43 178.4(10) . . . . ?
C40 C41 C46 C45 -177.3(10) . . . . ?
C41 C42 C43 C44 -2.4(15) . . . . ?
C42 C41 C46 C45 2.1(16) . . . . ?
C42 C43 C44 C45 4.7(15) . . . . ?
C42 C43 C44 C47 -170.9(9) . . . . ?
C43 C44 C45 C46 -3.7(15) . . . . ?
C43 C44 C47 C48 29.6(16) . . . . ?
C43 C44 C47 C52 -153.9(11) . . . . ?
C44 C45 C46 C41 0.2(17) . . . . ?
C44 C47 C48 C49 173.7(12) . . . . ?
C44 C47 C52 C51 -172.2(11) . . . . ?
C45 C44 C47 C48 -146.0(11) . . . . ?
C45 C44 C47 C52 30.5(15) . . . . ?
C46 C41 C42 C43 -1.1(14) . . . . ?
C47 C44 C45 C46 172.1(10) . . . . ?
C47 C48 C49 C50 -3(2) . . . . ?
C48 C47 C52 C51 4.4(17) . . . . ?
C48 C49 C50 C51 8.0(19) . . . . ?
C48 C49 C50 C53 -176.3(12) . . . . ?
C49 C50 C51 C52 -6.6(19) . . . . ?
C49 C50 C53 O9 -11(2) . . . . ?
C49 C50 C53 O10 168.9(13) . . . . ?
C50 C51 C52 C47 0.3(19) . . . . ?
C51 C50 C53 O9 164.6(14) . . . . ?
C51 C50 C53 O10 -15(2) . . . . ?
C52 C47 C48 C49 -2.9(19) . . . . ?
C53 C50 C51 C52 177.6(12) . . . . ?
C75 C76 C77 C72 0.0 . . . . ?
C75 C76 C77 C81 179.5(5) . . . . ?
C75 C76 C78 C79 179.9(6) . . . . ?
C76 C75 C74 C73 0.0 . . . . ?
C76 C77 C72 C73 0.0 . . . . ?
C76 C77 C72 C91 -179.5(6) . . . . ?
C76 C77 C81 C80 1.1(8) . . . . ?
C76 C77 C81 C82 -178.2(5) . . . . ?
C76 C78 C79 C80 0.2(13) . . . . ?
C77 C76 C78 C79 1.4(10) . . . . ?
C77 C72 C73 C74 0.0 . . . . ?
C77 C72 C91 C87 -2.9(7) . . . . ?
C77 C72 C91 C90 178.7(4) . . . . ?
C77 C81 C82 C83 178.2(6) . . . . ?
C77 C81 C82 C87 -1.8(9) . . . . ?
C72 C77 C81 C80 -179.4(5) . . . . ?
C72 C77 C81 C82 1.3(7) . . . . ?
C72 C73 C74 C75 0.0 . . . . ?
C73 C72 C91 C87 177.7(3) . . . . ?
C73 C72 C91 C90 -0.7(6) . . . . ?
C74 C75 C76 C77 0.0 . . . . ?
C74 C75 C76 C78 -178.5(6) . . . . ?
C78 C76 C77 C72 178.5(6) . . . . ?
C78 C76 C77 C81 -2.0(7) . . . . ?
C78 C79 C80 C81 -1.2(13) . . . . ?
C79 C80 C81 C77 0.5(11) . . . . ?
C79 C80 C81 C82 179.8(7) . . . . ?
C80 C81 C82 C83 -1.1(10) . . . . ?
C80 C81 C82 C87 178.9(6) . . . . ?
C81 C77 C72 C73 -179.5(5) . . . . ?
C81 C77 C72 C91 1.1(6) . . . . ?
C81 C82 C83 C84 -179.0(7) . . . . ?
C81 C82 C87 C86 -179.3(5) . . . . ?
C81 C82 C87 C91 0.0(8) . . . . ?
C82 C83 C84 C85 -1.6(12) . . . . ?
C82 C87 C86 C85 -1.8(8) . . . . ?
C82 C87 C86 C88 179.3(5) . . . . ?
C82 C87 C91 C72 2.3(6) . . . . ?
C82 C87 C91 C90 -179.3(5) . . . . ?
C83 C82 C87 C86 0.7(8) . . . . ?
C83 C82 C87 C91 180.0(5) . . . . ?
C83 C84 C85 C86 0.5(14) . . . . ?
C84 C85 C86 C87 1.3(12) . . . . ?
C84 C85 C86 C88 -179.8(7) . . . . ?
C85 C86 C88 C89 -178.9(8) . . . . ?
C87 C82 C83 C84 0.9(10) . . . . ?
C87 C86 C88 C89 0.0 . . . . ?
C86 C87 C91 C72 -178.4(6) . . . . ?
C86 C87 C91 C90 0.0 . . . . ?
C86 C88 C89 C90 0.0 . . . . ?
C88 C89 C90 C91 0.0 . . . . ?
C89 C90 C91 C72 178.3(6) . . . . ?
C89 C90 C91 C87 0.0 . . . . ?
C91 C72 C73 C74 179.5(5) . . . . ?
C91 C87 C86 C85 178.9(8) . . . . ?
C91 C87 C86 C88 0.0 . . . . ?

_shelx_res_file                  
;
TITL 4_auto_a.res in P-1
    4_auto_sq.res
    created by SHELXL-2019/2 at 23:06:34 on 05-Nov-2024
REM Old TITL 4_auto in P-1
REM SHELXT solution in P-1: R1 0.146, Rweak 0.007, Alpha 0.048
REM <I/s> 0.000 for 0 systematic absences, Orientation as input
REM Formula found by SHELXT: C195 N42 O44 Cd4
CELL 1.54184 11.2321 18.6009 21.5863 84.55 89.837 79.411
ZERR 2 0.0001 0.0002 0.0002 0.001 0.001 0.001
LATT 1
SFAC C H Cd N O
UNIT 208 136 4 24 20
ISOR 0.005 0.01 C76 C74 C86 C72 C75 C90 C91 C73 C101 C7 C6 O9
SIMU 0.01 0.02 2 C85 C88 C89
ISOR 0.005 0.01 C104 C85 C88 C89

L.S. 20 0 61
PLAN  5
SIZE 0.05 0.05 0.05
TEMP -173
CONF
list 4
MORE -1
ABIN
BOND $H
fmap 2 53
acta
OMIT 12 -4 7
OMIT 1 2 1
OMIT 3 3 2
OMIT 0 3 2
REM <olex2.extras>
REM <HklSrc "%.\\4_auto_sq.hkl">
REM </olex2.extras>

WGHT    0.107300   21.853298
FVAR       0.12273
CD1   3    0.194672    0.245869    0.749102    11.00000    0.02620    0.02504 =
         0.01990   -0.00874    0.00096   -0.00952
CD2   3    0.306337    0.746412    0.257764    11.00000    0.03121    0.02720 =
         0.02071   -0.00905    0.00478   -0.01635
O1    5    0.281991    0.354182    0.766911    11.00000    0.05032    0.03142 =
         0.02322   -0.01103    0.00333   -0.01573
O2    5    0.110221    0.337453    0.812717    11.00000    0.03997    0.03256 =
         0.03989   -0.01644   -0.00196   -0.01471
O3    5    0.382719    0.688768    1.169088    11.00000    0.02862    0.03643 =
         0.02508   -0.01294    0.00245   -0.01405
O4    5    0.187501    0.738771    1.163229    11.00000    0.03221    0.03051 =
         0.02372   -0.01136    0.00641   -0.01541
O5    5    0.226969    0.137963    0.697243    11.00000    0.03160    0.03541 =
         0.04705   -0.02256    0.00919   -0.01373
O6    5    0.361208    0.210753    0.679952    11.00000    0.02850    0.03112 =
         0.02933   -0.01370    0.00083   -0.00835
O11   5    0.033276    0.193700    0.787949    11.00000    0.03058    0.03875 =
         0.04535   -0.02123    0.01170   -0.01899
AFIX   3
H11A  2   -0.010004    0.189700    0.755409    11.00000   -1.50000
H11B  2   -0.014774    0.224040    0.809409    11.00000   -1.50000
AFIX   0
O12   5    0.494620    0.691504    0.300564    11.00000    0.04735    0.04224 =
         0.03973   -0.00202   -0.01413   -0.02190
AFIX   7
H12A  2    0.533244    0.725404    0.311260    11.00000   -1.50000
H12B  2    0.539957    0.670339    0.271985    11.00000   -1.50000
AFIX   0
PART -1
O7    5    0.310137    0.784048    0.360937    10.50000    0.03013    0.02854 =
         0.02482   -0.00880    0.00148   -0.00959
O8    5    0.144573    0.818145    0.304714    10.50000    0.02965    0.03876 =
         0.01799   -0.00737   -0.00128   -0.01245
O9    5   -0.119271    1.166578    0.711044    10.50000    0.02446    0.03597 =
         0.02325   -0.01329   -0.00300   -0.01442
O10   5   -0.286309    1.185605    0.653579    10.50000    0.03456    0.03265 =
         0.02803   -0.01047   -0.00656   -0.00281
PART 0
N1    4    0.119019    0.306262    0.653279    11.00000    0.02851    0.02617 =
         0.02354   -0.00734    0.00054   -0.00668
N2    4    0.089142    0.447371    0.441689    11.00000    0.03182    0.02661 =
         0.02585    0.00037   -0.00269   -0.01199
N3    4   -0.025921    0.451414    0.348800    11.00000    0.02890    0.02733 =
         0.02976    0.00022   -0.00346   -0.01352
N4    4   -0.056159    0.369493    0.436235    11.00000    0.03196    0.02872 =
         0.02682    0.00013   -0.00308   -0.01222
N5    4    0.225836    0.645105    0.298309    11.00000    0.02999    0.02633 =
         0.02616   -0.00701    0.00394   -0.01392
N6    4   -0.343164    0.316960    0.274482    11.00000    0.03585    0.03895 =
         0.04117   -0.00424   -0.00792   -0.01151
N7    4    0.344614    0.857586    0.209787    11.00000    0.02873    0.02823 =
         0.02727   -0.00845    0.00304   -0.00936
AFIX  66
N10   4    0.414224    1.058610    0.050062    11.00000    0.02947    0.02447 =
         0.02810   -0.00341    0.00085   -0.00784
C59   1    0.459470    1.035400    0.109934    11.00000    0.02675    0.02812 =
         0.03547   -0.01146   -0.00501   -0.00026
N8    4    0.550488    1.066707    0.133946    11.00000    0.02734    0.02390 =
         0.03461   -0.00500   -0.00109   -0.00821
C60   1    0.596261    1.121225    0.098087    11.00000    0.02938    0.02643 =
         0.03413   -0.00196    0.00204   -0.00341
N9    4    0.551016    1.144435    0.038215    11.00000    0.02534    0.02669 =
         0.03233   -0.00480   -0.00236   -0.00956
C61   1    0.459998    1.113129    0.014202    11.00000    0.02765    0.02520 =
         0.03820   -0.01029    0.00404   -0.00943
AFIX   0
N11   4    0.863143    1.218784    0.174620    11.00000    0.03647    0.04386 =
         0.05059   -0.00829   -0.00558   -0.01802
N12   4    0.306474    1.190654   -0.161474    11.00000    0.02749    0.03244 =
         0.02527   -0.00875    0.00377   -0.01017
C1    1    0.200116    0.370136    0.806524    11.00000    0.04855    0.02750 =
         0.02464   -0.00597   -0.00621   -0.01260
C2    1    0.210668    0.426818    0.849693    11.00000    0.05117    0.02844 =
         0.02574   -0.00936    0.00134   -0.01685
C3    1    0.314654    0.454339    0.854502    11.00000    0.03941    0.03122 =
         0.02425   -0.01148   -0.00300   -0.00822
AFIX  43
H3    2    0.380062    0.439989    0.827626    11.00000   -1.20000
AFIX   0
C4    1    0.326011    0.503131    0.898269    11.00000    0.03869    0.03242 =
         0.02789   -0.01044   -0.00291   -0.01024
AFIX  43
H4    2    0.399157    0.521560    0.900719    11.00000   -1.20000
AFIX   0
C5    1    0.232421    0.525397    0.938440    11.00000    0.04842    0.03053 =
         0.02472   -0.01016    0.00437   -0.01860
C6    1    0.126182    0.498560    0.931670    11.00000    0.06296    0.07120 =
         0.06513   -0.04083    0.02271   -0.03952
AFIX  43
H6    2    0.058703    0.514687    0.956750    11.00000   -1.20000
AFIX   0
C7    1    0.116828    0.448515    0.888841    11.00000    0.06342    0.06585 =
         0.06506   -0.03712    0.01965   -0.03811
AFIX  43
H7    2    0.044644    0.429040    0.886583    11.00000   -1.20000
AFIX   0
C8    1    0.244280    0.574449    0.987945    11.00000    0.04300    0.02712 =
         0.02137   -0.00608    0.00156   -0.01333
C9    1    0.356969    0.580006    1.010674    11.00000    0.04057    0.02971 =
         0.02316   -0.01109   -0.00087   -0.00358
AFIX  43
H9    2    0.427637    0.554162    0.992841    11.00000   -1.20000
AFIX   0
C10   1    0.369023    0.622554    1.059005    11.00000    0.03723    0.02944 =
         0.02463   -0.00770   -0.00317   -0.00573
AFIX  43
H10   2    0.447492    0.625836    1.073433    11.00000   -1.20000
AFIX   0
C11   1    0.267855    0.660123    1.086253    11.00000    0.03693    0.02292 =
         0.02264   -0.00423    0.00159   -0.01099
C12   1    0.153843    0.656371    1.063137    11.00000    0.03135    0.03834 =
         0.03397   -0.01630    0.00610   -0.01393
AFIX  43
H12   2    0.083306    0.682920    1.080544    11.00000   -1.20000
AFIX   0
C13   1    0.143126    0.613997    1.014810    11.00000    0.03736    0.04545 =
         0.03298   -0.01909    0.00287   -0.02061
AFIX  43
H13   2    0.064716    0.611842    0.999577    11.00000   -1.20000
AFIX   0
C14   1    0.280202    0.699065    1.142785    11.00000    0.03679    0.02446 =
         0.02076   -0.00238    0.00522   -0.01654
C15   1    0.317432    0.154900    0.669033    11.00000    0.02722    0.03426 =
         0.03344   -0.01788   -0.00061   -0.00601
C16   1    0.375776    0.107408    0.620617    11.00000    0.02976    0.04989 =
         0.05731   -0.03725    0.00745   -0.01111
C17   1    0.467161    0.125906    0.585001    11.00000    0.06204    0.05658 =
         0.05090   -0.03773    0.02704   -0.03555
AFIX  43
H17   2    0.499288    0.168028    0.592870    11.00000   -1.20000
AFIX   0
C18   1    0.515149    0.084645    0.537117    11.00000    0.06699    0.06773 =
         0.05823   -0.04672    0.03490   -0.04275
AFIX  43
H18   2    0.577239    0.100037    0.512070    11.00000   -1.20000
AFIX   0
C19   1    0.474115    0.022445    0.525750    11.00000    0.03406    0.08022 =
         0.08005   -0.06006    0.01725   -0.02391
C20   1    0.394323   -0.006495    0.572073    11.00000    0.07186    0.05168 =
         0.05365   -0.01901    0.00728   -0.01405
AFIX  43
H20   2    0.376342   -0.054238    0.570454    11.00000   -1.20000
AFIX   0
C21   1    0.345477    0.036942    0.618320    11.00000    0.06154    0.05106 =
         0.04920   -0.01576    0.00929   -0.01367
AFIX  43
H21   2    0.292338    0.019561    0.648071    11.00000   -1.20000
AFIX   0
C22   1    0.170546    0.360582    0.626047    11.00000    0.02858    0.03114 =
         0.02913   -0.00898    0.00079   -0.01084
AFIX  43
H22   2    0.227550    0.379198    0.649487    11.00000   -1.20000
AFIX   0
C23   1    0.144589    0.390658    0.565584    11.00000    0.02910    0.02823 =
         0.02895   -0.00455    0.00128   -0.01292
AFIX  43
H23   2    0.183307    0.428959    0.547987    11.00000   -1.20000
AFIX   0
C24   1    0.061253    0.364229    0.530867    11.00000    0.03054    0.02554 =
         0.02699   -0.00248   -0.00205   -0.00867
C25   1    0.007304    0.308118    0.558680    11.00000    0.04008    0.03577 =
         0.02878   -0.00090   -0.00690   -0.01936
AFIX  43
H25   2   -0.050351    0.288867    0.536226    11.00000   -1.20000
AFIX   0
C26   1    0.038405    0.280548    0.619434    11.00000    0.03433    0.02590 =
         0.03180   -0.00082   -0.00481   -0.01339
AFIX  43
H26   2    0.001415    0.241954    0.637993    11.00000   -1.20000
AFIX   0
C27   1    0.029222    0.395581    0.465808    11.00000    0.03010    0.02312 =
         0.02872   -0.00186   -0.00174   -0.01052
C28   1    0.057248    0.473180    0.382923    11.00000    0.02744    0.02381 =
         0.03111   -0.00167   -0.00095   -0.00856
C29   1   -0.079737    0.398600    0.377895    11.00000    0.03172    0.02878 =
         0.02937    0.00218   -0.00180   -0.01012
C30   1    0.118114    0.531586    0.352982    11.00000    0.02530    0.02344 =
         0.03094   -0.00420    0.00118   -0.00999
C31   1    0.205220    0.558942    0.385297    11.00000    0.03153    0.02861 =
         0.03100    0.00051   -0.00580   -0.01182
AFIX  43
H31   2    0.229237    0.539146    0.426512    11.00000   -1.20000
AFIX   0
C32   1    0.255574    0.615272    0.356100    11.00000    0.03147    0.03007 =
         0.03063   -0.00675   -0.00325   -0.01218
AFIX  43
H32   2    0.314467    0.633746    0.378325    11.00000   -1.20000
AFIX   0
C33   1    0.142260    0.618183    0.267138    11.00000    0.03214    0.02667 =
         0.02478   -0.00568    0.00104   -0.01224
AFIX  43
H33   2    0.120344    0.638849    0.225893    11.00000   -1.20000
AFIX   0
C34   1    0.087309    0.561853    0.292713    11.00000    0.02384    0.02676 =
         0.02926   -0.00568   -0.00058   -0.01138
AFIX  43
H34   2    0.029215    0.544117    0.269310    11.00000   -1.20000
AFIX   0
C35   1   -0.172213    0.371712    0.342229    11.00000    0.02901    0.02849 =
         0.03043    0.00022   -0.00466   -0.01126
C36   1   -0.195538    0.394688    0.279659    11.00000    0.03771    0.03066 =
         0.03430    0.00164   -0.00664   -0.01147
AFIX  43
H36   2   -0.153530    0.429461    0.258613    11.00000   -1.20000
AFIX   0
C37   1   -0.281041    0.366125    0.248364    11.00000    0.04329    0.04261 =
         0.03190    0.00004   -0.01105   -0.01252
AFIX  43
H37   2   -0.296316    0.382625    0.205626    11.00000   -1.20000
AFIX   0
C38   1   -0.320829    0.295622    0.335013    11.00000    0.03792    0.04532 =
         0.04219   -0.00093   -0.00260   -0.02412
AFIX  43
H38   2   -0.364831    0.261158    0.354901    11.00000   -1.20000
AFIX   0
C39   1   -0.237428    0.320916    0.370122    11.00000    0.03743    0.04589 =
         0.03279    0.00329   -0.00845   -0.02056
AFIX  43
H39   2   -0.224710    0.303800    0.412896    11.00000   -1.20000
AFIX   0
C54   1    0.424406    0.892861    0.234681    11.00000    0.02960    0.02820 =
         0.03027   -0.00448   -0.00222   -0.00933
AFIX  43
H54   2    0.455785    0.875767    0.275321    11.00000   -1.20000
AFIX   0
C55   1    0.462563    0.952466    0.204008    11.00000    0.02801    0.02854 =
         0.03236   -0.00412   -0.00133   -0.01004
AFIX  43
H55   2    0.518831    0.976022    0.223286    11.00000   -1.20000
AFIX   0
C56   1    0.418117    0.977796    0.144730    11.00000    0.02661    0.02637 =
         0.02855   -0.00831    0.00181   -0.00628
C57   1    0.331179    0.943259    0.119680    11.00000    0.03345    0.02986 =
         0.02801   -0.00426   -0.00177   -0.01288
AFIX  43
H57   2    0.295610    0.960729    0.079937    11.00000   -1.20000
AFIX   0
C58   1    0.297957    0.883902    0.153191    11.00000    0.03059    0.02951 =
         0.03124   -0.00957    0.00097   -0.01356
AFIX  43
H58   2    0.239539    0.860437    0.135650    11.00000   -1.20000
AFIX   0
C62   1    0.685766    1.154035    0.122907    11.00000    0.02658    0.02963 =
         0.03664   -0.00673   -0.00336   -0.00692
C63   1    0.732101    1.130100    0.182149    11.00000    0.04070    0.04934 =
         0.03429    0.00164   -0.00553   -0.02222
AFIX  43
H63   2    0.704440    1.091160    0.206274    11.00000   -1.20000
AFIX   0
C64   1    0.819718    1.164222    0.205450    11.00000    0.04097    0.06211 =
         0.04393   -0.00160   -0.01142   -0.02221
AFIX  43
H64   2    0.850819    1.147480    0.246199    11.00000   -1.20000
AFIX   0
C65   1    0.818855    1.240416    0.118315    11.00000    0.04227    0.03796 =
         0.05455    0.00014   -0.00695   -0.01768
AFIX  43
H65   2    0.849161    1.279036    0.095158    11.00000   -1.20000
AFIX   0
C66   1    0.730092    1.210263    0.090347    11.00000    0.04013    0.03460 =
         0.04557    0.00247   -0.00775   -0.01699
AFIX  43
H66   2    0.700842    1.228306    0.049512    11.00000   -1.20000
AFIX   0
C67   1    0.410319    1.138353   -0.044587    11.00000    0.02756    0.02678 =
         0.03165   -0.00744    0.00338   -0.00714
C68   1    0.448105    1.196440   -0.080068    11.00000    0.02712    0.02821 =
         0.02946   -0.00632   -0.00017   -0.00938
AFIX  43
H68   2    0.510135    1.218871   -0.064793    11.00000   -1.20000
AFIX   0
C69   1    0.394840    1.221055   -0.137418    11.00000    0.02631    0.03092 =
         0.03076   -0.00598    0.00306   -0.01119
AFIX  43
H69   2    0.421000    1.260873   -0.161051    11.00000   -1.20000
AFIX   0
C70   1    0.273011    1.133541   -0.127829    11.00000    0.03146    0.03301 =
         0.03120   -0.00921    0.00203   -0.01357
AFIX  43
H70   2    0.212863    1.110893   -0.144747    11.00000   -1.20000
AFIX   0
C71   1    0.321517    1.105913   -0.069796    11.00000    0.03073    0.02871 =
         0.03181   -0.00531    0.00212   -0.01116
AFIX  43
H71   2    0.294765    1.065463   -0.047445    11.00000   -1.20000
AFIX   0

C92   1   -0.134660    0.712625    0.698867    11.00000    0.05998    0.03608 =
         0.08447   -0.01038    0.03118   -0.00064
C93   1   -0.061706    0.762061    0.690392    11.00000    0.10238    0.07952 =
         0.07670   -0.00712    0.00214   -0.02198
AFIX  43
H93   2   -0.011319    0.766384    0.724602    11.00000   -1.20000
AFIX   0
C94   1   -0.052247    0.809474    0.634207    11.00000    0.10277    0.08583 =
         0.10427    0.01146   -0.00222   -0.02000
AFIX  43
H94   2    0.002733    0.842795    0.631303    11.00000   -1.20000
AFIX   0
C95   1   -0.127468    0.803844    0.584796    11.00000    0.11062    0.09282 =
         0.08762    0.01018    0.00489   -0.01743
AFIX  43
H95   2   -0.122421    0.832654    0.546441    11.00000   -1.20000
AFIX   0
C96   1   -0.214321    0.754190    0.590991    11.00000    0.09093    0.08214 =
         0.08313   -0.00103    0.00749   -0.00602
C97   1   -0.209413    0.708149    0.649437    11.00000    0.07680    0.05076 =
         0.06565   -0.00640    0.02668   -0.00308
C98   1   -0.294455    0.750712    0.540408    11.00000    0.08037    0.12430 =
         0.09785   -0.02610    0.01046   -0.00055
AFIX  43
H98   2   -0.293926    0.782263    0.503163    11.00000   -1.20000
AFIX   0
C99   1   -0.370793    0.702352    0.545911    11.00000    0.07964    0.08991 =
         0.11638   -0.01429    0.02978    0.00429
AFIX  43
H99   2   -0.424338    0.698814    0.512811    11.00000   -1.20000
AFIX   0
C100  1   -0.368408    0.654895    0.605307    11.00000    0.09103    0.08643 =
         0.04431   -0.01068    0.01755    0.03206
AFIX  43
H100  2   -0.420605    0.620005    0.610172    11.00000   -1.20000
AFIX   0
C101  1   -0.288738    0.660860    0.655360    11.00000    0.07261    0.05455 =
         0.07874   -0.00929    0.03017   -0.00246
C102  1   -0.290760    0.612115    0.714918    11.00000    0.06335    0.03396 =
         0.06366   -0.00985    0.02630    0.00560
C103  1   -0.373314    0.564430    0.717117    11.00000    0.05912    0.03345 =
         0.08628   -0.01197    0.02881   -0.00188
AFIX  43
H103  2   -0.425226    0.562475    0.682891    11.00000   -1.20000
AFIX   0
C104  1   -0.375071    0.517651    0.775301    11.00000    0.06673    0.05550 =
         0.08763   -0.00897    0.02821   -0.00902
AFIX  43
H104  2   -0.429922    0.484295    0.779690    11.00000   -1.20000
AFIX   0
C105  1   -0.297060    0.521519    0.824385    11.00000    0.08302    0.04672 =
         0.07428    0.01549    0.04269    0.01841
AFIX  43
H105  2   -0.297676    0.491248    0.862351    11.00000   -1.20000
AFIX   0
C106  1   -0.221071    0.569280    0.816402    11.00000    0.05985    0.05650 =
         0.07554   -0.02008    0.01277    0.00661
C107  1   -0.215152    0.615515    0.763690    11.00000    0.06295    0.03917 =
         0.07509   -0.01410    0.03032   -0.00006
C108  1   -0.145340    0.572761    0.863813    11.00000    0.13472    0.06999 =
         0.11876   -0.00608    0.04367   -0.02545
AFIX  43
H108  2   -0.147624    0.541661    0.901176    11.00000   -1.20000
AFIX   0
C109  1   -0.064668    0.620433    0.859291    11.00000    0.11682    0.10123 =
         0.08510    0.00137   -0.00496   -0.03422
AFIX  43
H109  2   -0.009385    0.622027    0.892139    11.00000   -1.20000
AFIX   0
C110  1   -0.068310    0.667720    0.802305    11.00000    0.09823    0.06683 =
         0.08774   -0.01080    0.02268   -0.00942
AFIX  43
H110  2   -0.015927    0.702562    0.799932    11.00000   -1.20000
AFIX   0
C111  1   -0.131976    0.667410    0.756861    11.00000    0.06404    0.05851 =
         0.06606   -0.02134    0.01260    0.01387

PART -1
C40   1    0.201698    0.816982    0.354737    10.50000    0.02973    0.03082 =
         0.01972    0.00068    0.00236   -0.01793
C41   1    0.139728    0.855887    0.405878    10.50000    0.03465    0.02324 =
         0.02198   -0.00716    0.00301   -0.01656
C42   1    0.192928    0.847419    0.464980    10.50000    0.03013    0.03612 =
         0.02518   -0.01122    0.00310   -0.01518
AFIX  43
H42   2    0.268679    0.815392    0.472748    10.50000   -1.20000
AFIX   0
C43   1    0.136229    0.885411    0.512788    10.50000    0.02722    0.04849 =
         0.02797   -0.02670    0.00149   -0.01039
AFIX  43
H43   2    0.172022    0.877712    0.553261    10.50000   -1.20000
AFIX   0
C44   1    0.027432    0.934596    0.501625    10.50000    0.03502    0.02930 =
         0.02485   -0.01122    0.00625   -0.01651
C45   1   -0.027965    0.940842    0.442800    10.50000    0.04061    0.02662 =
         0.03039   -0.00522   -0.00003   -0.00688
AFIX  43
H45   2   -0.104550    0.971993    0.435134    10.50000   -1.20000
AFIX   0
C46   1    0.027829    0.902088    0.395841    10.50000    0.04214    0.02902 =
         0.02614   -0.01293   -0.00031   -0.00897
AFIX  43
H46   2   -0.010765    0.907066    0.356159    10.50000   -1.20000
AFIX   0
C47   1   -0.027677    0.984609    0.548571    10.50000    0.03597    0.02947 =
         0.03137   -0.00859    0.00138   -0.01490
C48   1    0.041580    1.009890    0.590557    10.50000    0.03033    0.04230 =
         0.04553   -0.02629    0.00522   -0.01256
AFIX  43
H48   2    0.126165    0.990999    0.592273    10.50000   -1.20000
AFIX   0
C49   1   -0.004414    1.061187    0.630480    10.50000    0.03634    0.04097 =
         0.03499   -0.02160    0.00045   -0.01550
AFIX  43
H49   2    0.046762    1.075054    0.660405    10.50000   -1.20000
AFIX   0
C50   1   -0.126251    1.092319    0.626457    10.50000    0.02639    0.03675 =
         0.03082   -0.01854    0.00472   -0.01020
C51   1   -0.199688    1.063720    0.587742    10.50000    0.03478    0.04744 =
         0.04494   -0.02165   -0.00363   -0.00714
AFIX  43
H51   2   -0.284717    1.080960    0.587816    10.50000   -1.20000
AFIX   0
C52   1   -0.152726    1.010431    0.548672    10.50000    0.04092    0.03787 =
         0.03938   -0.01925   -0.00406   -0.01103
AFIX  43
H52   2   -0.205043    0.991793    0.522351    10.50000   -1.20000
AFIX   0
C53   1   -0.181788    1.152267    0.666105    10.50000    0.03301    0.03526 =
         0.01296   -0.01336    0.00604   -0.01584

PART 0
AFIX  66
C75   1   -0.218715    0.955217    0.719724    11.00000    0.09180    0.09431 =
         0.10739   -0.02543    0.02915   -0.02082
AFIX  43
H75   2   -0.220621    0.987413    0.682694    11.00000   -1.20000
AFIX  65
C76   1   -0.296155    0.904725    0.725816    11.00000    0.06526    0.06795 =
         0.09215   -0.03127    0.01935   -0.01742
C77   1   -0.293366    0.857617    0.779997    11.00000    0.04088    0.06403 =
         0.11407   -0.05622    0.02443   -0.00961
C72   1   -0.213138    0.861001    0.828084    11.00000    0.06084    0.08170 =
         0.10519   -0.05156    0.00905   -0.00598
C73   1   -0.135698    0.911492    0.821992    11.00000    0.08446    0.10456 =
         0.11413   -0.04396    0.00536   -0.01218
AFIX  43
H73   2   -0.080866    0.913805    0.854858    11.00000   -1.20000
AFIX  65
C74   1   -0.138485    0.958601    0.767812    11.00000    0.07830    0.09719 =
         0.11490   -0.04617    0.01217   -0.02295
AFIX  43
H74   2   -0.085558    0.993110    0.763649    11.00000   -1.20000
AFIX   0
C78   1   -0.375939    0.900799    0.675310    11.00000    0.09688    0.05978 =
         0.10206   -0.01269    0.04667   -0.01482
AFIX  43
H78   2   -0.376364    0.932344    0.637990    11.00000   -1.20000
AFIX   0
C79   1   -0.452929    0.850049    0.681697    11.00000    0.09692    0.05740 =
         0.07735   -0.01182    0.02130   -0.02571
AFIX  43
H79   2   -0.506278    0.846668    0.648465    11.00000   -1.20000
AFIX   0
C80   1   -0.452178    0.804651    0.736009    11.00000    0.06044    0.05044 =
         0.07187   -0.02334    0.01359   -0.01902
AFIX  43
H80   2   -0.506427    0.770909    0.739905    11.00000   -1.20000
AFIX   0
C81   1   -0.374837    0.806983    0.784711    11.00000    0.04549    0.05350 =
         0.08982   -0.04245    0.01835   -0.00652
C82   1   -0.372818    0.759594    0.842753    11.00000    0.04815    0.06730 =
         0.07585   -0.03992    0.00493    0.01120
C83   1   -0.451334    0.711141    0.850906    11.00000    0.06641    0.06363 =
         0.06616   -0.02359    0.01292    0.00346
AFIX  43
H83   2   -0.507010    0.707142    0.818924    11.00000   -1.20000
AFIX   0
C84   1   -0.446930    0.668488    0.906885    11.00000    0.11976    0.08590 =
         0.07516   -0.00950    0.02709    0.03808
AFIX  43
H84   2   -0.501977    0.635502    0.913790    11.00000   -1.20000
AFIX   0
C85   1   -0.363344    0.672478    0.953936    11.00000    0.10437    0.09821 =
         0.08605   -0.01691    0.01534    0.02252
AFIX  43
H85   2   -0.362807    0.641859    0.991791    11.00000   -1.20000
AFIX  66
C87   1   -0.286844    0.763494    0.892726    11.00000    0.06200    0.10204 =
         0.10340   -0.06483    0.00172    0.03778
C86   1   -0.286427    0.717031    0.947135    11.00000    0.09058    0.10103 =
         0.08237   -0.02712   -0.00049    0.02120
C88   1   -0.205021    0.718922    0.995070    11.00000    0.11621    0.12146 =
         0.11111   -0.02911    0.00716    0.01684
AFIX  43
H88   2   -0.204737    0.687167    1.032256    11.00000   -1.20000
AFIX  65
C89   1   -0.124032    0.767275    0.988597    11.00000    0.11824    0.13178 =
         0.12228   -0.03500    0.00289    0.01433
AFIX  43
H89   2   -0.068395    0.768567    1.021358    11.00000   -1.20000
AFIX  65
C90   1   -0.124447    0.813738    0.934188    11.00000    0.08760    0.11491 =
         0.11713   -0.04216    0.00097    0.00123
AFIX  43
H90   2   -0.069094    0.846784    0.929764    11.00000   -1.20000
AFIX  65
C91   1   -0.205852    0.811848    0.886253    11.00000    0.07607    0.09974 =
         0.09697   -0.04323   -0.00332    0.00884
AFIX   0
HKLF 4


REM  4_auto_a.res in P-1
REM wR2 = 0.2002, GooF = S = 1.061, Restrained GooF = 1.093 for all data
REM R1 = 0.0707 for 16186 Fo > 4sig(Fo) and 0.0771 for all 17884 data
REM 1199 parameters refined using 102 restraints

END

WGHT      0.1073     21.8533

REM Highest difference peak  3.029,  deepest hole -1.349,  1-sigma level  0.143
Q1    1   0.0761  0.8623  0.5848  11.00000  0.05    3.03
Q2    1   0.2524  0.8392  0.5536  11.00000  0.05    2.39
Q3    1  -0.4185  0.5996  0.6206  11.00000  0.05    2.11
Q4    1   0.2979  0.0794  0.5765  11.00000  0.05    2.07
Q5    1  -0.4298  0.5621  0.6655  11.00000  0.05    1.90
;
_shelx_res_checksum              28690
_shelx_fab_file                  
;
    1    0    0      5.44      0.00
    2    0    0     41.17      0.00
    3    0    0      0.75      0.00
    4    0    0      4.27      0.00
    5    0    0     -7.10      0.00
    6    0    0      5.97      0.00
    7    0    0      0.31      0.00
    8    0    0      3.18      0.00
    9    0    0      2.47      0.00
   10    0    0      3.78      0.00
   11    0    0     -2.14      0.00
   12    0    0     -0.90      0.00
   13    0    0     -1.00      0.00
  -13    1    0     -0.05      0.00
  -12    1    0     -2.52      0.00
  -11    1    0     -0.05      0.00
  -10    1    0     -1.37      0.00
   -9    1    0      4.08      0.00
   -8    1    0      3.03      0.00
   -7    1    0      2.07      0.00
   -6    1    0     -0.52      0.00
   -5    1    0      2.61      0.00
   -4    1    0    -10.54      0.00
   -3    1    0     10.72      0.00
   -2    1    0      0.84      0.00
   -1    1    0     64.93      0.00
    0    1    0     18.05      0.00
    1    1    0    105.33      0.00
    2    1    0     -1.17      0.00
    3    1    0     19.49      0.00
    4    1    0      2.03      0.00
    5    1    0     -0.56      0.00
    6    1    0     -2.11      0.00
    7    1    0      6.90      0.00
    8    1    0      0.12      0.00
    9    1    0      2.17      0.00
   10    1    0      1.93      0.00
   11    1    0      2.43      0.00
   12    1    0     -1.81      0.00
   13    1    0     -1.28      0.00
  -13    2    0     -0.42      0.00
  -12    2    0      0.16      0.00
  -11    2    0     -3.29      0.00
  -10    2    0      0.38      0.00
   -9    2    0      0.24      0.00
   -8    2    0      3.25      0.00
   -7    2    0      2.68      0.00
   -6    2    0     -1.80      0.00
   -5    2    0     -0.60      0.00
   -4    2    0     -1.07      0.00
   -3    2    0    -10.33      0.00
   -2    2    0     21.11      0.00
   -1    2    0      1.53      0.00
    0    2    0     64.50      0.00
    1    2    0     25.99      0.00
    2    2    0     44.85      0.00
    3    2    0     -2.39      0.00
    4    2    0     10.75      0.00
    5    2    0      2.74      0.00
    6    2    0     -2.62      0.00
    7    2    0      2.01      0.00
    8    2    0      3.81      0.00
    9    2    0     -1.51      0.00
   10    2    0      2.25      0.00
   11    2    0      1.99      0.00
   12    2    0      0.19      0.00
   13    2    0     -1.30      0.00
   14    2    0     -0.40      0.00
  -13    3    0     -0.44      0.00
  -12    3    0      0.34      0.00
  -11    3    0     -0.33      0.00
  -10    3    0     -1.78      0.00
   -9    3    0      0.16      0.00
   -8    3    0      1.89      0.00
   -7    3    0      0.71      0.00
   -6    3    0      1.90      0.00
   -5    3    0     -6.20      0.00
   -4    3    0      1.20      0.00
   -3    3    0     -3.02      0.00
   -2    3    0     -6.34      0.00
   -1    3    0     29.85      0.00
    0    3    0      2.49      0.00
    1    3    0     37.26      0.00
    2    3    0     20.16      0.00
    3    3    0      9.59      0.00
    4    3    0     -1.11      0.00
    5    3    0      7.50      0.00
    6    3    0      1.09      0.00
    7    3    0     -1.59      0.00
    8    3    0      2.84      0.00
    9    3    0      0.32      0.00
   10    3    0     -2.35      0.00
   11    3    0      3.10      0.00
   12    3    0      1.23      0.00
   13    3    0     -1.02      0.00
  -13    4    0     -0.06      0.00
  -12    4    0      0.13      0.00
  -11    4    0      1.50      0.00
  -10    4    0     -1.95      0.00
   -9    4    0      0.91      0.00
   -8    4    0     -0.80      0.00
   -7    4    0      1.97      0.00
   -6    4    0     -1.57      0.00
   -5    4    0      0.34      0.00
   -4    4    0     -8.47      0.00
   -3    4    0      3.62      0.00
   -2    4    0      1.16      0.00
   -1    4    0     -2.20      0.00
    0    4    0     24.67      0.00
    1    4    0      1.77      0.00
    2    4    0     10.47      0.00
    3    4    0      8.72      0.00
    4    4    0     -0.54      0.00
    5    4    0      0.62      0.00
    6    4    0      5.18      0.00
    7    4    0     -0.91      0.00
    8    4    0     -0.63      0.00
    9    4    0      1.08      0.00
   10    4    0     -0.87      0.00
   11    4    0     -1.10      0.00
   12    4    0      1.45      0.00
   13    4    0     -0.28      0.00
  -12    5    0     -0.13      0.00
  -11    5    0      1.38      0.00
  -10    5    0      1.45      0.00
   -9    5    0     -2.88      0.00
   -8    5    0      2.58      0.00
   -7    5    0     -1.52      0.00
   -6    5    0     -1.00      0.00
   -5    5    0     -1.13      0.00
   -4    5    0     -2.37      0.00
   -3    5    0     -6.30      0.00
   -2    5    0      4.79      0.00
   -1    5    0      7.69      0.00
    0    5    0     -1.37      0.00
    1    5    0      8.79      0.00
    2    5    0     -3.12      0.00
    3    5    0      0.42      0.00
    4    5    0      1.61      0.00
    5    5    0     -3.05      0.00
    6    5    0     -0.10      0.00
    7    5    0      3.73      0.00
    8    5    0     -1.86      0.00
    9    5    0     -0.57      0.00
   10    5    0     -0.03      0.00
   11    5    0     -1.68      0.00
   12    5    0     -0.30      0.00
   13    5    0     -1.75      0.00
  -12    6    0     -0.52      0.00
  -11    6    0      0.37      0.00
  -10    6    0      1.84      0.00
   -9    6    0     -0.77      0.00
   -8    6    0     -1.77      0.00
   -7    6    0      2.36      0.00
   -6    6    0     -1.58      0.00
   -5    6    0     -4.29      0.00
   -4    6    0      0.78      0.00
   -3    6    0     -4.16      0.00
   -2    6    0     -0.93      0.00
   -1    6    0      5.63      0.00
    0    6    0      5.58      0.00
    1    6    0     -3.43      0.00
    2    6    0     -1.78      0.00
    3    6    0     -8.20      0.00
    4    6    0     -0.85      0.00
    5    6    0     -2.74      0.00
    6    6    0     -0.87      0.00
    7    6    0     -1.83      0.00
    8    6    0      1.45      0.00
    9    6    0     -1.87      0.00
   10    6    0     -0.33      0.00
   11    6    0     -0.07      0.00
   12    6    0     -2.79      0.00
   13    6    0     -1.13      0.00
  -12    7    0      0.53      0.00
  -11    7    0     -0.39      0.00
  -10    7    0      1.49      0.00
   -9    7    0      0.95      0.00
   -8    7    0     -2.77      0.00
   -7    7    0      0.98      0.00
   -6    7    0      0.62      0.00
   -5    7    0     -2.46      0.00
   -4    7    0     -3.22      0.00
   -3    7    0      2.01      0.00
   -2    7    0     -3.78      0.00
   -1    7    0      3.22      0.00
    0    7    0      6.24      0.00
    1    7    0     -3.30      0.00
    2    7    0     -5.61      0.00
    3    7    0     -2.84      0.00
    4    7    0     -8.84      0.00
    5    7    0     -0.67      0.00
    6    7    0     -5.39      0.00
    7    7    0      1.44      0.00
    8    7    0     -1.35      0.00
    9    7    0     -1.49      0.00
   10    7    0     -0.58      0.00
   11    7    0      0.43      0.00
   12    7    0     -0.30      0.00
   13    7    0     -3.20      0.00
  -12    8    0      1.03      0.00
  -11    8    0     -0.53      0.00
  -10    8    0     -0.40      0.00
   -9    8    0      1.82      0.00
   -8    8    0     -0.09      0.00
   -7    8    0     -2.78      0.00
   -6    8    0      3.52      0.00
   -5    8    0     -1.55      0.00
   -4    8    0     -3.82      0.00
   -3    8    0      1.84      0.00
   -2    8    0      2.16      0.00
   -1    8    0     -3.09      0.00
    0    8    0      4.86      0.00
    1    8    0      3.79      0.00
    2    8    0     -7.45      0.00
    3    8    0     -5.76      0.00
    4    8    0     -0.94      0.00
    5    8    0     -7.63      0.00
    6    8    0      0.64      0.00
    7    8    0     -4.05      0.00
    8    8    0     -0.70      0.00
    9    8    0     -0.41      0.00
   10    8    0     -1.80      0.00
   11    8    0      0.63      0.00
   12    8    0      1.49      0.00
   13    8    0      0.02      0.00
  -11    9    0      0.52      0.00
  -10    9    0     -1.79      0.00
   -9    9    0      0.28      0.00
   -8    9    0      1.47      0.00
   -7    9    0     -0.63      0.00
   -6    9    0     -1.79      0.00
   -5    9    0      3.90      0.00
   -4    9    0     -2.69      0.00
   -3    9    0     -3.23      0.00
   -2    9    0      6.28      0.00
   -1    9    0      0.59      0.00
    0    9    0     -3.07      0.00
    1    9    0      5.60      0.00
    2    9    0     -1.24      0.00
    3    9    0     -5.96      0.00
    4    9    0     -3.86      0.00
    5    9    0      0.87      0.00
    6    9    0     -6.79      0.00
    7    9    0      0.66      0.00
    8    9    0     -1.65      0.00
    9    9    0     -2.73      0.00
   10    9    0     -1.27      0.00
   11    9    0      0.98      0.00
   12    9    0      0.44      0.00
   13    9    0      1.47      0.00
  -11   10    0     -0.01      0.00
  -10   10    0     -0.77      0.00
   -9   10    0     -1.98      0.00
   -8   10    0      1.71      0.00
   -7   10    0      1.05      0.00
   -6   10    0     -1.64      0.00
   -5   10    0     -0.42      0.00
   -4   10    0      2.69      0.00
   -3   10    0     -2.08      0.00
   -2   10    0     -0.58      0.00
   -1   10    0      6.73      0.00
    0   10    0     -2.53      0.00
    1   10    0     -2.64      0.00
    2   10    0      5.07      0.00
    3   10    0     -4.93      0.00
    4   10    0     -3.51      0.00
    5   10    0     -1.46      0.00
    6   10    0      1.28      0.00
    7   10    0     -4.54      0.00
    8   10    0     -1.30      0.00
    9   10    0     -1.32      0.00
   10   10    0     -2.50      0.00
   11   10    0     -1.97      0.00
   12   10    0      3.06      0.00
   13   10    0      0.35      0.00
  -10   11    0     -0.65      0.00
   -9   11    0     -1.74      0.00
   -8   11    0     -0.35      0.00
   -7   11    0      2.33      0.00
   -6   11    0      0.09      0.00
   -5   11    0     -2.74      0.00
   -4   11    0      1.79      0.00
   -3   11    0      1.88      0.00
   -2   11    0     -0.67      0.00
   -1   11    0      2.21      0.00
    0   11    0      2.82      0.00
    1   11    0     -4.65      0.00
    2   11    0     -1.40      0.00
    3   11    0      3.17      0.00
    4   11    0     -6.04      0.00
    5   11    0      0.39      0.00
    6   11    0      0.30      0.00
    7   11    0     -0.76      0.00
    8   11    0     -1.98      0.00
    9   11    0     -2.10      0.00
   10   11    0     -1.63      0.00
   11   11    0     -2.14      0.00
   12   11    0     -0.60      0.00
   13   11    0      2.40      0.00
  -10   12    0     -0.01      0.00
   -9   12    0     -0.65      0.00
   -8   12    0     -1.59      0.00
   -7   12    0      1.37      0.00
   -6   12    0      1.00      0.00
   -5   12    0     -0.84      0.00
   -4   12    0     -2.01      0.00
   -3   12    0      4.16      0.00
   -2   12    0      2.01      0.00
   -1   12    0     -0.51      0.00
    0   12    0      3.87      0.00
    1   12    0     -2.59      0.00
    2   12    0     -4.25      0.00
    3   12    0      0.23      0.00
    4   12    0      1.98      0.00
    5   12    0     -4.96      0.00
    6   12    0      3.79      0.00
    7   12    0      0.95      0.00
    8   12    0     -2.50      0.00
    9   12    0     -1.40      0.00
   10   12    0     -1.12      0.00
   11   12    0     -1.72      0.00
   12   12    0     -0.69      0.00
   13   12    0      1.32      0.00
  -10   13    0     -0.06      0.00
   -9   13    0     -0.53      0.00
   -8   13    0     -0.05      0.00
   -7   13    0     -1.06      0.00
   -6   13    0      1.23      0.00
   -5   13    0     -0.48      0.00
   -4   13    0     -0.40      0.00
   -3   13    0      0.40      0.00
   -2   13    0      4.64      0.00
   -1   13    0      2.64      0.00
    0   13    0     -2.13      0.00
    1   13    0      3.40      0.00
    2   13    0     -5.23      0.00
    3   13    0     -2.21      0.00
    4   13    0      1.48      0.00
    5   13    0      1.87      0.00
    6   13    0     -2.41      0.00
    7   13    0      3.12      0.00
    8   13    0      0.12      0.00
    9   13    0     -2.04      0.00
   10   13    0     -1.34      0.00
   11   13    0      0.06      0.00
   12   13    0     -1.37      0.00
   -9   14    0     -0.01      0.00
   -8   14    0      0.17      0.00
   -7   14    0      0.09      0.00
   -6   14    0     -1.03      0.00
   -5   14    0     -0.04      0.00
   -4   14    0      0.29      0.00
   -3   14    0      0.53      0.00
   -2   14    0      2.59      0.00
   -1   14    0      2.55      0.00
    0   14    0      2.77      0.00
    1   14    0     -3.47      0.00
    2   14    0      1.17      0.00
    3   14    0     -4.17      0.00
    4   14    0      0.48      0.00
    5   14    0      1.17      0.00
    6   14    0      1.58      0.00
    7   14    0     -1.27      0.00
    8   14    0      1.53      0.00
    9   14    0     -1.32      0.00
   10   14    0     -1.02      0.00
   11   14    0     -0.55      0.00
   12   14    0      0.77      0.00
   -8   15    0      0.16      0.00
   -7   15    0      0.87      0.00
   -6   15    0      0.14      0.00
   -5   15    0     -1.20      0.00
   -4   15    0     -0.16      0.00
   -3   15    0      2.16      0.00
   -2   15    0      0.28      0.00
   -1   15    0      3.49      0.00
    0   15    0      0.35      0.00
    1   15    0      1.25      0.00
    2   15    0     -2.78      0.00
    3   15    0     -0.13      0.00
    4   15    0     -2.04      0.00
    5   15    0      2.38      0.00
    6   15    0      0.03      0.00
    7   15    0      1.21      0.00
    8   15    0     -2.28      0.00
    9   15    0      1.85      0.00
   10   15    0     -1.71      0.00
   11   15    0     -0.29      0.00
   12   15    0      0.09      0.00
   -8   16    0      0.42      0.00
   -7   16    0      0.52      0.00
   -6   16    0      0.15      0.00
   -5   16    0      0.76      0.00
   -4   16    0     -1.00      0.00
   -3   16    0      1.10      0.00
   -2   16    0      2.84      0.00
   -1   16    0     -0.70      0.00
    0   16    0      2.74      0.00
    1   16    0      0.22      0.00
    2   16    0     -0.59      0.00
    3   16    0     -1.17      0.00
    4   16    0      0.81      0.00
    5   16    0     -0.45      0.00
    6   16    0      2.37      0.00
    7   16    0     -0.12      0.00
    8   16    0      1.09      0.00
    9   16    0     -2.28      0.00
   10   16    0      1.65      0.00
   11   16    0     -0.91      0.00
   -7   17    0     -0.08      0.00
   -6   17    0      0.57      0.00
   -5   17    0     -0.18      0.00
   -4   17    0      1.26      0.00
   -3   17    0     -0.34      0.00
   -2   17    0      1.60      0.00
   -1   17    0      2.46      0.00
    0   17    0     -1.31      0.00
    1   17    0      1.20      0.00
    2   17    0      1.11      0.00
    3   17    0     -0.78      0.00
    4   17    0     -0.44      0.00
    5   17    0      2.17      0.00
    6   17    0      0.89      0.00
    7   17    0      1.83      0.00
    8   17    0     -0.34      0.00
    9   17    0      0.80      0.00
   10   17    0     -0.84      0.00
   11   17    0      0.74      0.00
   -6   18    0     -1.37      0.00
   -5   18    0      0.35      0.00
   -4   18    0      0.81      0.00
   -3   18    0      1.04      0.00
   -2   18    0      0.68      0.00
   -1   18    0      0.57      0.00
    0   18    0      1.31      0.00
    1   18    0     -1.54      0.00
    2   18    0      0.64      0.00
    3   18    0      1.37      0.00
    4   18    0     -0.53      0.00
    5   18    0     -0.37      0.00
    6   18    0      2.47      0.00
    7   18    0      1.46      0.00
    8   18    0      1.81      0.00
    9   18    0     -1.82      0.00
   10   18    0      0.46      0.00
   -5   19    0     -0.88      0.00
   -4   19    0      0.48      0.00
   -3   19    0      1.61      0.00
   -2   19    0      0.23      0.00
   -1   19    0      1.30      0.00
    0   19    0     -0.22      0.00
    1   19    0     -0.69      0.00
    2   19    0     -1.41      0.00
    3   19    0      1.02      0.00
    4   19    0      0.52      0.00
    5   19    0     -0.56      0.00
    6   19    0     -0.10      0.00
    7   19    0      2.21      0.00
    8   19    0      0.49      0.00
    9   19    0      0.97      0.00
   10   19    0     -2.18      0.00
   -4   20    0      0.93      0.00
   -3   20    0      0.64      0.00
   -2   20    0      1.89      0.00
   -1   20    0     -0.76      0.00
    0   20    0      0.74      0.00
    1   20    0      0.04      0.00
    2   20    0     -2.04      0.00
    3   20    0     -0.73      0.00
    4   20    0      1.23      0.00
    5   20    0     -1.16      0.00
    6   20    0      0.99      0.00
    7   20    0      0.05      0.00
    8   20    0      1.57      0.00
    9   20    0     -0.77      0.00
   -3   21    0      1.61      0.00
   -2   21    0      0.28      0.00
   -1   21    0      1.80      0.00
    0   21    0     -1.02      0.00
    1   21    0     -0.14      0.00
    2   21    0      0.21      0.00
    3   21    0     -1.75      0.00
    4   21    0      0.03      0.00
    5   21    0      1.45      0.00
    6   21    0     -1.66      0.00
    7   21    0      2.95      0.00
    8   21    0     -0.24      0.00
   -2   22    0      1.17      0.00
   -1   22    0     -0.04      0.00
    0   22    0      0.64      0.00
    1   22    0     -0.40      0.00
    2   22    0     -0.11      0.00
    3   22    0     -0.14      0.00
    4   22    0     -0.78      0.00
    5   22    0      0.61      0.00
    6   22    0      1.72      0.00
    7   22    0      0.19      0.00
    1   23    0     -0.59      0.00
    2   23    0     -0.32      0.00
    3   23    0      0.44      0.00
    4   23    0     -0.25      0.00
   -4  -23    1      0.52      0.00
   -3  -23    1     -0.84      0.00
   -2  -23    1      0.36      0.00
   -6  -22    1      0.13      0.00
   -5  -22    1      0.64      0.00
   -4  -22    1      0.88      0.00
   -3  -22    1      0.09      0.00
   -2  -22    1     -0.66      0.00
   -1  -22    1     -0.19      0.00
    0  -22    1     -0.08      0.00
    1  -22    1     -0.31      0.00
   -8  -21    1     -0.47      0.00
   -7  -21    1     -1.02      0.00
   -6  -21    1      2.67      0.00
   -5  -21    1     -1.06      0.00
   -4  -21    1      0.10      0.00
   -3  -21    1      1.14      0.00
   -2  -21    1     -1.11      0.00
   -1  -21    1     -0.69      0.00
    0  -21    1     -0.10      0.00
    1  -21    1     -0.42      0.00
    2  -21    1     -0.04      0.00
    3  -21    1     -0.02      0.00
   -9  -20    1     -0.24      0.00
   -8  -20    1     -0.58      0.00
   -7  -20    1      0.12      0.00
   -6  -20    1     -0.74      0.00
   -5  -20    1      1.41      0.00
   -4  -20    1     -1.19      0.00
   -3  -20    1      0.44      0.00
   -2  -20    1      1.01      0.00
   -1  -20    1     -2.31      0.00
    0  -20    1     -1.00      0.00
    1  -20    1      0.56      0.00
    2  -20    1     -0.25      0.00
    3  -20    1      0.31      0.00
    4  -20    1      0.49      0.00
  -10  -19    1     -0.17      0.00
   -9  -19    1     -0.81      0.00
   -8  -19    1      0.68      0.00
   -7  -19    1     -1.04      0.00
   -6  -19    1      0.75      0.00
   -5  -19    1      0.26      0.00
   -4  -19    1      0.33      0.00
   -3  -19    1     -0.36      0.00
   -2  -19    1      0.83      0.00
   -1  -19    1     -0.03      0.00
    0  -19    1     -2.10      0.00
    1  -19    1     -0.50      0.00
    2  -19    1      0.87      0.00
    3  -19    1     -0.30      0.00
    4  -19    1      0.86      0.00
    5  -19    1      0.96      0.00
  -10  -18    1     -1.07      0.00
   -9  -18    1      0.43      0.00
   -8  -18    1      0.54      0.00
   -7  -18    1      1.18      0.00
   -6  -18    1     -1.28      0.00
   -5  -18    1      1.51      0.00
   -4  -18    1      1.61      0.00
   -3  -18    1      0.08      0.00
   -2  -18    1      0.64      0.00
   -1  -18    1      0.58      0.00
    0  -18    1     -0.98      0.00
    1  -18    1     -0.97      0.00
    2  -18    1      0.84      0.00
    3  -18    1      0.48      0.00
    4  -18    1     -0.23      0.00
    5  -18    1      1.21      0.00
    6  -18    1      0.94      0.00
  -11  -17    1     -0.10      0.00
  -10  -17    1     -0.19      0.00
   -9  -17    1     -0.89      0.00
   -8  -17    1      1.07      0.00
   -7  -17    1      0.90      0.00
   -6  -17    1      1.58      0.00
   -5  -17    1     -0.09      0.00
   -4  -17    1      1.68      0.00
   -3  -17    1      2.32      0.00
   -2  -17    1     -0.50      0.00
   -1  -17    1      0.43      0.00
    0  -17    1      0.76      0.00
    1  -17    1     -0.96      0.00
    2  -17    1      0.57      0.00
    3  -17    1      1.29      0.00
    4  -17    1      0.11      0.00
    5  -17    1      0.31      0.00
    6  -17    1      1.58      0.00
    7  -17    1      0.74      0.00
  -11  -16    1      0.89      0.00
  -10  -16    1     -1.11      0.00
   -9  -16    1      0.85      0.00
   -8  -16    1     -0.91      0.00
   -7  -16    1      1.76      0.00
   -6  -16    1     -0.46      0.00
   -5  -16    1      2.58      0.00
   -4  -16    1      1.86      0.00
   -3  -16    1      0.53      0.00
   -2  -16    1      1.23      0.00
   -1  -16    1     -0.71      0.00
    0  -16    1     -1.08      0.00
    1  -16    1      2.28      0.00
    2  -16    1     -0.22      0.00
    3  -16    1      1.95      0.00
    4  -16    1      0.07      0.00
    5  -16    1      0.65      0.00
    6  -16    1      0.55      0.00
    7  -16    1      1.84      0.00
    8  -16    1      0.59      0.00
  -12  -15    1     -0.01      0.00
  -11  -15    1     -0.16      0.00
  -10  -15    1      1.50      0.00
   -9  -15    1     -2.68      0.00
   -8  -15    1      0.95      0.00
   -7  -15    1     -0.14      0.00
   -6  -15    1      1.63      0.00
   -5  -15    1     -0.09      0.00
   -4  -15    1      3.58      0.00
   -3  -15    1      1.51      0.00
   -2  -15    1     -0.70      0.00
   -1  -15    1     -0.91      0.00
    0  -15    1      0.07      0.00
    1  -15    1     -1.56      0.00
    2  -15    1      4.34      0.00
    3  -15    1      0.62      0.00
    4  -15    1      1.30      0.00
    5  -15    1     -1.15      0.00
    6  -15    1      1.46      0.00
    7  -15    1      0.60      0.00
    8  -15    1      1.03      0.00
  -12  -14    1      0.29      0.00
  -11  -14    1      0.29      0.00
  -10  -14    1     -0.84      0.00
   -9  -14    1      0.88      0.00
   -8  -14    1     -3.03      0.00
   -7  -14    1      1.84      0.00
   -6  -14    1      1.36      0.00
   -5  -14    1      0.33      0.00
   -4  -14    1      2.59      0.00
   -3  -14    1      3.87      0.00
   -2  -14    1     -2.39      0.00
   -1  -14    1     -0.16      0.00
    0  -14    1     -1.64      0.00
    1  -14    1      0.95      0.00
    2  -14    1      0.40      0.00
    3  -14    1      5.07      0.00
    4  -14    1      0.54      0.00
    5  -14    1     -1.35      0.00
    6  -14    1     -0.36      0.00
    7  -14    1      1.22      0.00
    8  -14    1      0.69      0.00
    9  -14    1     -0.12      0.00
  -12  -13    1      4.45      0.00
  -11  -13    1     -1.10      0.00
  -10  -13    1      0.46      0.00
   -9  -13    1     -1.12      0.00
   -8  -13    1     -0.83      0.00
   -7  -13    1     -2.38      0.00
   -6  -13    1      4.74      0.00
   -5  -13    1      1.84      0.00
   -4  -13    1     -1.10      0.00
   -3  -13    1      4.23      0.00
   -2  -13    1      2.83      0.00
   -1  -13    1     -6.46      0.00
    0  -13    1      1.95      0.00
    1  -13    1     -0.23      0.00
    2  -13    1      1.11      0.00
    3  -13    1      3.16      0.00
    4  -13    1      3.57      0.00
    5  -13    1     -0.82      0.00
    6  -13    1     -2.92      0.00
    7  -13    1      1.66      0.00
    8  -13    1      0.25      0.00
    9  -13    1     -0.07      0.00
   10  -13    1     -0.11      0.00
  -13  -12    1      2.09      0.00
  -12  -12    1      2.53      0.00
  -11  -12    1      2.56      0.00
  -10  -12    1     -2.03      0.00
   -9  -12    1     -0.88      0.00
   -8  -12    1     -0.28      0.00
   -7  -12    1     -1.64      0.00
   -6  -12    1     -1.04      0.00
   -5  -12    1      5.85      0.00
   -4  -12    1      0.42      0.00
   -3  -12    1     -1.55      0.00
   -2  -12    1      3.68      0.00
   -1  -12    1      0.09      0.00
    0  -12    1     -6.70      0.00
    1  -12    1      4.21      0.00
    2  -12    1      1.55      0.00
    3  -12    1      0.44      0.00
    4  -12    1      4.29      0.00
    5  -12    1      0.95      0.00
    6  -12    1     -2.13      0.00
    7  -12    1     -1.68      0.00
    8  -12    1      2.05      0.00
    9  -12    1     -0.32      0.00
   10  -12    1     -1.17      0.00
  -13  -11    1     -1.28      0.00
  -12  -11    1      2.81      0.00
  -11  -11    1      1.38      0.00
  -10  -11    1      0.70      0.00
   -9  -11    1     -2.25      0.00
   -8  -11    1     -2.07      0.00
   -7  -11    1     -0.80      0.00
   -6  -11    1     -1.39      0.00
   -5  -11    1      0.93      0.00
   -4  -11    1      4.10      0.00
   -3  -11    1     -2.93      0.00
   -2  -11    1     -0.54      0.00
   -1  -11    1      2.33      0.00
    0  -11    1     -2.74      0.00
    1  -11    1     -2.94      0.00
    2  -11    1      5.42      0.00
    3  -11    1      1.83      0.00
    4  -11    1     -0.19      0.00
    5  -11    1      3.23      0.00
    6  -11    1     -0.83      0.00
    7  -11    1     -2.60      0.00
    8  -11    1      0.66      0.00
    9  -11    1      0.23      0.00
   10  -11    1     -0.54      0.00
  -13  -10    1     -0.08      0.00
  -12  -10    1     -1.37      0.00
  -11  -10    1      3.04      0.00
  -10  -10    1     -0.12      0.00
   -9  -10    1     -1.65      0.00
   -8  -10    1     -2.24      0.00
   -7  -10    1     -0.80      0.00
   -6  -10    1     -2.67      0.00
   -5  -10    1     -1.27      0.00
   -4  -10    1      1.69      0.00
   -3  -10    1      2.08      0.00
   -2  -10    1     -6.96      0.00
   -1  -10    1      1.46      0.00
    0  -10    1      1.28      0.00
    1  -10    1     -3.64      0.00
    2  -10    1      2.49      0.00
    3  -10    1      4.95      0.00
    4  -10    1      0.13      0.00
    5  -10    1      0.33      0.00
    6  -10    1      1.25      0.00
    7  -10    1     -1.41      0.00
    8  -10    1     -2.61      0.00
    9  -10    1      1.82      0.00
   10  -10    1     -1.15      0.00
   11  -10    1     -0.46      0.00
  -13   -9    1     -0.95      0.00
  -12   -9    1      0.80      0.00
  -11   -9    1     -0.03      0.00
  -10   -9    1      0.87      0.00
   -9   -9    1     -0.34      0.00
   -8   -9    1     -3.07      0.00
   -7   -9    1     -3.25      0.00
   -6   -9    1      0.29      0.00
   -5   -9    1     -3.25      0.00
   -4   -9    1     -0.98      0.00
   -3   -9    1      0.26      0.00
   -2   -9    1     -1.81      0.00
   -1   -9    1     -8.61      0.00
    0   -9    1      3.24      0.00
    1   -9    1      1.74      0.00
    2   -9    1     -2.94      0.00
    3   -9    1      6.45      0.00
    4   -9    1      3.39      0.00
    5   -9    1     -2.22      0.00
    6   -9    1      1.42      0.00
    7   -9    1     -0.63      0.00
    8   -9    1     -1.84      0.00
    9   -9    1     -1.64      0.00
   10   -9    1      1.58      0.00
   11   -9    1     -0.63      0.00
  -13   -8    1     -0.21      0.00
  -12   -8    1     -0.78      0.00
  -11   -8    1      0.37      0.00
  -10   -8    1      1.16      0.00
   -9   -8    1     -2.72      0.00
   -8   -8    1     -1.41      0.00
   -7   -8    1     -1.18      0.00
   -6   -8    1     -5.25      0.00
   -5   -8    1      0.08      0.00
   -4   -8    1     -3.90      0.00
   -3   -8    1     -1.80      0.00
   -2   -8    1     -2.00      0.00
   -1   -8    1     -7.68      0.00
    0   -8    1     -6.46      0.00
    1   -8    1      4.28      0.00
    2   -8    1      3.24      0.00
    3   -8    1     -1.22      0.00
    4   -8    1      5.79      0.00
    5   -8    1      1.63      0.00
    6   -8    1     -3.44      0.00
    7   -8    1      1.99      0.00
    8   -8    1     -2.20      0.00
    9   -8    1     -2.11      0.00
   10   -8    1      0.20      0.00
   11   -8    1      1.28      0.00
  -13   -7    1     -0.33      0.00
  -12   -7    1      0.25      0.00
  -11   -7    1     -0.54      0.00
  -10   -7    1     -0.61      0.00
   -9   -7    1      0.29      0.00
   -8   -7    1     -3.76      0.00
   -7   -7    1     -3.58      0.00
   -6   -7    1     -0.14      0.00
   -5   -7    1     -6.51      0.00
   -4   -7    1      1.10      0.00
   -3   -7    1     -5.98      0.00
   -2   -7    1     -5.73      0.00
   -1   -7    1     -4.07      0.00
    0   -7    1     -9.47      0.00
    1   -7    1     -2.15      0.00
    2   -7    1      4.76      0.00
    3   -7    1      2.82      0.00
    4   -7    1      1.06      0.00
    5   -7    1      1.56      0.00
    6   -7    1     -0.34      0.00
    7   -7    1     -3.02      0.00
    8   -7    1      1.64      0.00
    9   -7    1     -2.80      0.00
   10   -7    1     -1.15      0.00
   11   -7    1      1.26      0.00
  -13   -6    1     -1.12      0.00
  -12   -6    1      1.29      0.00
  -11   -6    1     -0.25      0.00
  -10   -6    1     -0.81      0.00
   -9   -6    1     -1.44      0.00
   -8   -6    1     -2.26      0.00
   -7   -6    1     -2.78      0.00
   -6   -6    1     -1.98      0.00
   -5   -6    1     -1.73      0.00
   -4   -6    1     -6.76      0.00
   -3   -6    1      0.94      0.00
   -2   -6    1     -6.65      0.00
   -1   -6    1     -8.03      0.00
    0   -6    1     -4.26      0.00
    1   -6    1     -6.51      0.00
    2   -6    1      2.33      0.00
    3   -6    1      4.17      0.00
    4   -6    1      0.05      0.00
    5   -6    1      1.40      0.00
    6   -6    1     -1.37      0.00
    7   -6    1     -2.04      0.00
    8   -6    1     -1.09      0.00
    9   -6    1      0.16      0.00
   10   -6    1     -2.00      0.00
   11   -6    1      0.38      0.00
   12   -6    1      1.41      0.00
  -13   -5    1     -0.75      0.00
  -12   -5    1     -0.14      0.00
  -11   -5    1      2.84      0.00
  -10   -5    1     -1.39      0.00
   -9   -5    1     -1.15      0.00
   -8   -5    1     -0.90      0.00
   -7   -5    1     -4.66      0.00
   -6   -5    1     -1.30      0.00
   -5   -5    1      2.91      0.00
   -4   -5    1     -2.54      0.00
   -3   -5    1     -5.49      0.00
   -2   -5    1     -0.69      0.00
   -1   -5    1     -6.16      0.00
    0   -5    1     -2.39      0.00
    1   -5    1     -1.05      0.00
    2   -5    1     -4.65      0.00
    3   -5    1      4.77      0.00
    4   -5    1      2.20      0.00
    5   -5    1     -2.26      0.00
    6   -5    1     -0.89      0.00
    7   -5    1     -1.19      0.00
    8   -5    1     -2.20      0.00
    9   -5    1      1.39      0.00
   10   -5    1     -1.34      0.00
   11   -5    1     -0.77      0.00
   12   -5    1      0.60      0.00
  -13   -4    1     -0.76      0.00
  -12   -4    1     -0.17      0.00
  -11   -4    1      2.72      0.00
  -10   -4    1      1.67      0.00
   -9   -4    1     -3.26      0.00
   -8   -4    1     -0.24      0.00
   -7   -4    1      0.69      0.00
   -6   -4    1     -4.80      0.00
   -5   -4    1      3.89      0.00
   -4   -4    1      5.61      0.00
   -3   -4    1     -5.63      0.00
   -2   -4    1      0.29      0.00
   -1   -4    1      6.77      0.00
    0   -4    1     -7.40      0.00
    1   -4    1      7.84      0.00
    2   -4    1      1.78      0.00
    3   -4    1     -4.68      0.00
    4   -4    1      3.39      0.00
    5   -4    1     -0.03      0.00
    6   -4    1     -3.06      0.00
    7   -4    1     -2.26      0.00
    8   -4    1      0.07      0.00
    9   -4    1     -0.90      0.00
   10   -4    1      2.01      0.00
   11   -4    1     -1.44      0.00
   12   -4    1     -0.04      0.00
   13   -4    1     -0.15      0.00
  -13   -3    1     -0.15      0.00
  -12   -3    1     -0.77      0.00
  -11   -3    1      0.46      0.00
  -10   -3    1      3.58      0.00
   -9   -3    1     -0.46      0.00
   -8   -3    1     -3.19      0.00
   -7   -3    1      1.79      0.00
   -6   -3    1      1.93      0.00
   -5   -3    1     -2.46      0.00
   -4   -3    1     10.85      0.00
   -3   -3    1      5.69      0.00
   -2   -3    1     -4.74      0.00
   -1   -3    1      9.98      0.00
    0   -3    1     25.94      0.00
    1   -3    1     -8.71      0.00
    2   -3    1     14.94      0.00
    3   -3    1     -0.79      0.00
    4   -3    1     -4.01      0.00
    5   -3    1      0.01      0.00
    6   -3    1     -1.18      0.00
    7   -3    1     -2.97      0.00
    8   -3    1     -1.03      0.00
    9   -3    1      1.00      0.00
   10   -3    1      0.47      0.00
   11   -3    1      0.29      0.00
   12   -3    1     -1.15      0.00
   13   -3    1      0.09      0.00
  -14   -2    1     -0.90      0.00
  -13   -2    1     -0.58      0.00
  -12   -2    1     -0.24      0.00
  -11   -2    1      0.27      0.00
  -10   -2    1      0.09      0.00
   -9   -2    1      3.14      0.00
   -8   -2    1     -2.10      0.00
   -7   -2    1      0.45      0.00
   -6   -2    1      3.61      0.00
   -5   -2    1      3.70      0.00
   -4   -2    1      0.68      0.00
   -3   -2    1     15.80      0.00
   -2   -2    1      2.38      0.00
   -1   -2    1     24.46      0.00
    0   -2    1     16.69      0.00
    1   -2    1     40.88      0.00
    2   -2    1     -8.14      0.00
    3   -2    1     16.48      0.00
    4   -2    1     -6.74      0.00
    5   -2    1     -2.95      0.00
    6   -2    1     -1.48      0.00
    7   -2    1     -0.97      0.00
    8   -2    1     -1.88      0.00
    9   -2    1      0.73      0.00
   10   -2    1      1.09      0.00
   11   -2    1      0.72      0.00
   12   -2    1     -1.16      0.00
   13   -2    1     -1.21      0.00
  -13   -1    1     -0.33      0.00
  -12   -1    1     -0.11      0.00
  -11   -1    1     -1.39      0.00
  -10   -1    1      1.33      0.00
   -9   -1    1     -0.09      0.00
   -8   -1    1      4.69      0.00
   -7   -1    1     -3.51      0.00
   -6   -1    1      4.51      0.00
   -5   -1    1      4.38      0.00
   -4   -1    1      4.46      0.00
   -3   -1    1      4.11      0.00
   -2   -1    1     30.21      0.00
   -1   -1    1     -5.10      0.00
    0   -1    1     76.24      0.00
    1   -1    1     16.08      0.00
    2   -1    1     39.26      0.00
    3   -1    1     -6.81      0.00
    4   -1    1     12.99      0.00
    5   -1    1    -10.45      0.00
    6   -1    1     -1.44      0.00
    7   -1    1      0.23      0.00
    8   -1    1     -0.23      0.00
    9   -1    1     -0.42      0.00
   10   -1    1      1.88      0.00
   11   -1    1      0.36      0.00
   12   -1    1     -0.40      0.00
   13   -1    1     -1.22      0.00
  -13    0    1     -0.69      0.00
  -12    0    1     -0.39      0.00
  -11    0    1      0.95      0.00
  -10    0    1     -2.50      0.00
   -9    0    1      1.84      0.00
   -8    0    1      0.87      0.00
   -7    0    1      5.99      0.00
   -6    0    1     -3.57      0.00
   -5    0    1      6.07      0.00
   -4    0    1      3.96      0.00
   -3    0    1      2.38      0.00
   -2    0    1      7.66      0.00
   -1    0    1     60.77      0.00
    1    0    1    101.43      0.00
    2    0    1     11.14      0.00
    3    0    1     25.88      0.00
    4    0    1     -4.21      0.00
    5    0    1      5.91      0.00
    6    0    1     -9.25      0.00
    7    0    1      0.95      0.00
    8    0    1      2.91      0.00
    9    0    1     -0.26      0.00
   10    0    1      0.46      0.00
   11    0    1      2.26      0.00
   12    0    1     -0.22      0.00
   13    0    1     -1.62      0.00
  -12    1    1      0.69      0.00
  -11    1    1     -1.59      0.00
  -10    1    1      1.24      0.00
   -9    1    1     -2.42      0.00
   -8    1    1      2.18      0.00
   -7    1    1      2.33      0.00
   -6    1    1      3.27      0.00
   -5    1    1     -1.81      0.00
   -4    1    1      3.46      0.00
   -3    1    1      2.10      0.00
   -2    1    1      6.27      0.00
   -1    1    1     10.74      0.00
    0    1    1     81.96      0.00
    1    1    1      6.43      0.00
    2    1    1     78.55      0.00
    3    1    1      6.21      0.00
    4    1    1     10.94      0.00
    5    1    1     -0.14      0.00
    6    1    1     -0.52      0.00
    7    1    1     -4.05      0.00
    8    1    1      2.49      0.00
    9    1    1      3.50      0.00
   10    1    1     -0.88      0.00
   11    1    1      1.25      0.00
   12    1    1      1.22      0.00
   13    1    1     -0.61      0.00
  -13    2    1     -0.42      0.00
  -12    2    1     -0.85      0.00
  -11    2    1      1.97      0.00
  -10    2    1     -2.79      0.00
   -9    2    1      0.51      0.00
   -8    2    1     -0.62      0.00
   -7    2    1      1.31      0.00
   -6    2    1      4.55      0.00
   -5    2    1     -3.23      0.00
   -4    2    1      0.42      0.00
   -3    2    1     -3.30      0.00
   -2    2    1     -0.25      0.00
   -1    2    1     22.14      0.00
    0    2    1     14.29      0.00
    1    2    1     69.26      0.00
    2    2    1     17.57      0.00
    3    2    1     40.46      0.00
    4    2    1      2.43      0.00
    5    2    1      0.96      0.00
    6    2    1      2.85      0.00
    7    2    1     -2.97      0.00
    8    2    1      1.08      0.00
    9    2    1      2.66      0.00
   10    2    1      1.51      0.00
   11    2    1     -0.55      0.00
   12    2    1      1.58      0.00
   13    2    1     -0.28      0.00
   14    2    1     -1.20      0.00
  -13    3    1      0.25      0.00
  -12    3    1     -1.05      0.00
  -11    3    1     -0.09      0.00
  -10    3    1      1.51      0.00
   -9    3    1     -2.32      0.00
   -8    3    1     -0.57      0.00
   -7    3    1      2.76      0.00
   -6    3    1     -1.87      0.00
   -5    3    1      7.59      0.00
   -4    3    1    -11.91      0.00
   -3    3    1      1.51      0.00
   -2    3    1     -5.61      0.00
   -1    3    1      0.13      0.00
    0    3    1     34.74      0.00
    1    3    1     17.24      0.00
    2    3    1     37.44      0.00
    3    3    1     16.27      0.00
    4    3    1     15.61      0.00
    5    3    1     -0.29      0.00
    6    3    1     -2.18      0.00
    7    3    1      3.81      0.00
    8    3    1     -2.29      0.00
    9    3    1      2.64      0.00
   10    3    1      2.78      0.00
   11    3    1     -0.58      0.00
   12    3    1      0.33      0.00
   13    3    1      0.31      0.00
  -13    4    1      0.37      0.00
  -12    4    1     -0.41      0.00
  -11    4    1     -0.90      0.00
  -10    4    1      1.90      0.00
   -9    4    1     -1.04      0.00
   -8    4    1      0.15      0.00
   -7    4    1     -0.68      0.00
   -6    4    1      4.94      0.00
   -5    4    1     -5.43      0.00
   -4    4    1      7.92      0.00
   -3    4    1    -18.31      0.00
   -2    4    1      0.08      0.00
   -1    4    1      4.68      0.00
    0    4    1      3.82      0.00
    1    4    1     29.64      0.00
    2    4    1     14.77      0.00
    3    4    1     13.12      0.00
    4    4    1      9.79      0.00
    5    4    1      2.62      0.00
    6    4    1     -1.68      0.00
    7    4    1     -0.79      0.00
    8    4    1      3.25      0.00
    9    4    1     -0.79      0.00
   10    4    1      2.13      0.00
   11    4    1      2.44      0.00
   12    4    1     -1.41      0.00
   13    4    1     -0.31      0.00
  -13    5    1      1.15      0.00
  -12    5    1     -0.28      0.00
  -11    5    1     -1.30      0.00
  -10    5    1      0.32      0.00
   -9    5    1      2.86      0.00
   -8    5    1     -3.56      0.00
   -7    5    1      2.97      0.00
   -6    5    1      0.67      0.00
   -5    5    1      2.43      0.00
   -4    5    1     -6.55      0.00
   -3    5    1      3.15      0.00
   -2    5    1    -16.22      0.00
   -1    5    1     -1.38      0.00
    0    5    1     17.59      0.00
    1    5    1      5.64      0.00
    2    5    1     15.52      0.00
    3    5    1      6.96      0.00
    4    5    1      1.14      0.00
    5    5    1      3.79      0.00
    6    5    1     -2.44      0.00
    7    5    1     -1.96      0.00
    8    5    1      1.42      0.00
    9    5    1      1.26      0.00
   10    5    1      0.23      0.00
   11    5    1      1.84      0.00
   12    5    1      0.56      0.00
   13    5    1     -1.86      0.00
  -12    6    1      0.77      0.00
  -11    6    1     -0.82      0.00
  -10    6    1     -1.32      0.00
   -9    6    1      1.36      0.00
   -8    6    1      1.83      0.00
   -7    6    1     -3.39      0.00
   -6    6    1      4.33      0.00
   -5    6    1      1.07      0.00
   -4    6    1     -3.39      0.00
   -3    6    1     -4.86      0.00
   -2    6    1     -2.53      0.00
   -1    6    1     -8.08      0.00
    0    6    1      2.19      0.00
    1    6    1     17.92      0.00
    2    6    1      2.25      0.00
    3    6    1      5.06      0.00
    4    6    1     -0.02      0.00
    5    6    1     -3.77      0.00
    6    6    1     -2.33      0.00
    7    6    1     -0.87      0.00
    8    6    1     -1.45      0.00
    9    6    1      1.51      0.00
   10    6    1     -0.36      0.00
   11    6    1      1.10      0.00
   12    6    1      1.07      0.00
   13    6    1     -2.12      0.00
  -12    7    1      0.30      0.00
  -11    7    1      0.03      0.00
  -10    7    1     -1.64      0.00
   -9    7    1     -0.59      0.00
   -8    7    1      1.57      0.00
   -7    7    1      0.60      0.00
   -6    7    1     -0.85      0.00
   -5    7    1      3.83      0.00
   -4    7    1     -1.47      0.00
   -3    7    1     -7.16      0.00
   -2    7    1     -1.11      0.00
   -1    7    1     -4.31      0.00
    0    7    1     -2.25      0.00
    1    7    1      8.66      0.00
    2    7    1      8.35      0.00
    3    7    1     -2.90      0.00
    4    7    1     -0.30      0.00
    5    7    1     -3.72      0.00
    6    7    1     -3.71      0.00
    7    7    1     -4.83      0.00
    8    7    1      0.73      0.00
    9    7    1     -0.32      0.00
   10    7    1     -0.10      0.00
   11    7    1     -0.17      0.00
   12    7    1      2.26      0.00
   13    7    1      0.26      0.00
  -12    8    1     -0.05      0.00
  -11    8    1      0.86      0.00
  -10    8    1     -0.56      0.00
   -9    8    1     -2.69      0.00
   -8    8    1      0.47      0.00
   -7    8    1      2.00      0.00
   -6    8    1     -0.11      0.00
   -5    8    1      1.09      0.00
   -4    8    1      1.96      0.00
   -3    8    1     -4.93      0.00
   -2    8    1     -5.58      0.00
   -1    8    1      3.14      0.00
    0    8    1     -3.28      0.00
    1    8    1     -0.02      0.00
    2    8    1     10.54      0.00
    3    8    1     -0.10      0.00
    4    8    1     -6.09      0.00
    5    8    1     -1.19      0.00
    6    8    1     -5.71      0.00
    7    8    1     -2.02      0.00
    8    8    1     -2.42      0.00
    9    8    1     -0.22      0.00
   10    8    1     -0.06      0.00
   11    8    1      0.76      0.00
   12    8    1      0.52      0.00
   13    8    1      2.18      0.00
  -11    9    1      0.05      0.00
  -10    9    1      0.48      0.00
   -9    9    1     -1.25      0.00
   -8    9    1     -2.81      0.00
   -7    9    1      2.13      0.00
   -6    9    1      2.14      0.00
   -5    9    1     -1.38      0.00
   -4    9    1      1.26      0.00
   -3    9    1      0.14      0.00
   -2    9    1     -6.55      0.00
   -1    9    1      0.04      0.00
    0    9    1      4.92      0.00
    1    9    1     -2.41      0.00
    2    9    1      1.37      0.00
    3    9    1      6.67      0.00
    4    9    1     -4.72      0.00
    5    9    1     -6.95      0.00
    6    9    1      0.86      0.00
    7    9    1     -5.71      0.00
    8    9    1     -1.69      0.00
    9    9    1      0.03      0.00
   10    9    1     -0.23      0.00
   11    9    1     -1.94      0.00
   12    9    1      4.16      0.00
   13    9    1      1.15      0.00
  -11   10    1     -0.30      0.00
  -10   10    1      0.29      0.00
   -9   10    1     -1.18      0.00
   -8   10    1     -1.47      0.00
   -7   10    1     -1.41      0.00
   -6   10    1      3.40      0.00
   -5   10    1      0.43      0.00
   -4   10    1     -2.92      0.00
   -3   10    1      0.80      0.00
   -2   10    1     -0.06      0.00
   -1   10    1     -5.70      0.00
    0   10    1      5.32      0.00
    1   10    1      2.82      0.00
    2   10    1     -2.60      0.00
    3   10    1      1.49      0.00
    4   10    1      0.90      0.00
    5   10    1     -5.89      0.00
    6   10    1     -5.43      0.00
    7   10    1      1.14      0.00
    8   10    1     -3.69      0.00
    9   10    1     -1.99      0.00
   10   10    1      0.68      0.00
   11   10    1      0.62      0.00
   12   10    1     -3.59      0.00
   13   10    1      4.34      0.00
  -10   11    1     -0.14      0.00
   -9   11    1      0.23      0.00
   -8   11    1     -2.32      0.00
   -7   11    1     -0.66      0.00
   -6   11    1      0.07      0.00
   -5   11    1      2.65      0.00
   -4   11    1     -1.88      0.00
   -3   11    1     -2.55      0.00
   -2   11    1      0.39      0.00
   -1   11    1      0.80      0.00
    0   11    1     -2.67      0.00
    1   11    1      6.33      0.00
    2   11    1     -1.17      0.00
    3   11    1     -3.70      0.00
    4   11    1      1.15      0.00
    5   11    1     -3.99      0.00
    6   11    1     -3.58      0.00
    7   11    1     -2.27      0.00
    8   11    1     -0.78      0.00
    9   11    1     -1.80      0.00
   10   11    1     -1.66      0.00
   11   11    1      0.58      0.00
   12   11    1     -0.30      0.00
   13   11    1     -2.38      0.00
  -10   12    1      0.31      0.00
   -9   12    1     -0.79      0.00
   -8   12    1      0.04      0.00
   -7   12    1     -1.98      0.00
   -6   12    1      0.30      0.00
   -5   12    1      0.21      0.00
   -4   12    1      1.04      0.00
   -3   12    1     -2.86      0.00
   -2   12    1      0.05      0.00
   -1   12    1      0.78      0.00
    0   12    1      0.77      0.00
    1   12    1      0.83      0.00
    2   12    1      3.16      0.00
    3   12    1     -4.14      0.00
    4   12    1     -4.37      0.00
    5   12    1      2.13      0.00
    6   12    1     -5.33      0.00
    7   12    1     -1.32      0.00
    8   12    1      0.23      0.00
    9   12    1     -1.92      0.00
   10   12    1     -0.98      0.00
   11   12    1     -0.46      0.00
   12   12    1     -0.21      0.00
   13   12    1     -2.09      0.00
  -10   13    1     -0.28      0.00
   -9   13    1      0.54      0.00
   -8   13    1     -1.10      0.00
   -7   13    1     -0.21      0.00
   -6   13    1     -1.19      0.00
   -5   13    1      0.18      0.00
   -4   13    1     -0.25      0.00
   -3   13    1      0.89      0.00
   -2   13    1     -2.30      0.00
   -1   13    1      1.82      0.00
    0   13    1      2.66      0.00
    1   13    1     -0.48      0.00
    2   13    1      1.94      0.00
    3   13    1     -0.98      0.00
    4   13    1     -4.12      0.00
    5   13    1     -3.31      0.00
    6   13    1      2.46      0.00
    7   13    1     -3.33      0.00
    8   13    1     -1.08      0.00
    9   13    1      0.97      0.00
   10   13    1     -2.20      0.00
   11   13    1     -0.47      0.00
   12   13    1      0.80      0.00
   13   13    1     -0.69      0.00
   -9   14    1     -0.66      0.00
   -8   14    1      0.26      0.00
   -7   14    1     -0.68      0.00
   -6   14    1     -0.70      0.00
   -5   14    1     -0.49      0.00
   -4   14    1     -0.50      0.00
   -3   14    1     -0.13      0.00
   -2   14    1      1.51      0.00
   -1   14    1     -0.31      0.00
    0   14    1      1.09      0.00
    1   14    1      4.00      0.00
    2   14    1     -1.74      0.00
    3   14    1      0.44      0.00
    4   14    1     -3.56      0.00
    5   14    1     -1.35      0.00
    6   14    1     -1.86      0.00
    7   14    1      1.13      0.00
    8   14    1     -2.24      0.00
    9   14    1     -0.56      0.00
   10   14    1      0.43      0.00
   11   14    1     -2.00      0.00
   12   14    1      0.25      0.00
   -8   15    1      0.41      0.00
   -7   15    1      0.36      0.00
   -6   15    1     -1.24      0.00
   -5   15    1     -0.50      0.00
   -4   15    1     -0.04      0.00
   -3   15    1     -0.38      0.00
   -2   15    1      0.71      0.00
   -1   15    1      1.36      0.00
    0   15    1      1.73      0.00
    1   15    1     -0.05      0.00
    2   15    1      2.72      0.00
    3   15    1     -2.58      0.00
    4   15    1     -0.79      0.00
    5   15    1     -3.33      0.00
    6   15    1      1.11      0.00
    7   15    1     -1.60      0.00
    8   15    1      0.39      0.00
    9   15    1     -2.59      0.00
   10   15    1      0.38      0.00
   11   15    1     -0.53      0.00
   12   15    1     -1.09      0.00
   -8   16    1     -0.52      0.00
   -7   16    1      1.64      0.00
   -6   16    1      0.78      0.00
   -5   16    1     -2.42      0.00
   -4   16    1      1.04      0.00
   -3   16    1     -0.18      0.00
   -2   16    1      0.30      0.00
   -1   16    1      2.21      0.00
    0   16    1      0.99      0.00
    1   16    1      1.52      0.00
    2   16    1     -0.14      0.00
    3   16    1      0.99      0.00
    4   16    1     -3.25      0.00
    5   16    1     -0.25      0.00
    6   16    1     -0.19      0.00
    7   16    1      1.49      0.00
    8   16    1     -1.89      0.00
    9   16    1      0.52      0.00
   10   16    1     -1.49      0.00
   11   16    1      0.10      0.00
   -7   17    1      0.84      0.00
   -6   17    1      1.21      0.00
   -5   17    1      0.50      0.00
   -4   17    1     -2.09      0.00
   -3   17    1      2.43      0.00
   -2   17    1      0.00      0.00
   -1   17    1      0.40      0.00
    0   17    1      3.72      0.00
    1   17    1      0.49      0.00
    2   17    1     -0.18      0.00
    3   17    1      0.33      0.00
    4   17    1      0.65      0.00
    5   17    1     -2.80      0.00
    6   17    1      0.94      0.00
    7   17    1      3.03      0.00
    8   17    1      1.58      0.00
    9   17    1     -2.12      0.00
   10   17    1      0.45      0.00
   11   17    1     -0.04      0.00
   -6   18    1      2.08      0.00
   -5   18    1      0.22      0.00
   -4   18    1      0.04      0.00
   -3   18    1     -0.49      0.00
   -2   18    1      2.13      0.00
   -1   18    1      1.12      0.00
    0   18    1      0.16      0.00
    1   18    1      3.72      0.00
    2   18    1     -0.79      0.00
    3   18    1     -0.91      0.00
    4   18    1      0.97      0.00
    5   18    1     -0.28      0.00
    6   18    1     -0.39      0.00
    7   18    1      1.93      0.00
    8   18    1      2.76      0.00
    9   18    1      1.90      0.00
   10   18    1     -2.16      0.00
   -6   19    1     -1.19      0.00
   -5   19    1      1.72      0.00
   -4   19    1      0.09      0.00
   -3   19    1      0.12      0.00
   -2   19    1      1.07      0.00
   -1   19    1      0.79      0.00
    0   19    1      1.66      0.00
    1   19    1      0.37      0.00
    2   19    1      1.92      0.00
    3   19    1     -1.72      0.00
    4   19    1     -0.58      0.00
    5   19    1      0.64      0.00
    6   19    1     -1.65      0.00
    7   19    1      1.81      0.00
    8   19    1      2.62      0.00
    9   19    1      0.08      0.00
   10   19    1      0.99      0.00
   -5   20    1      0.83      0.00
   -4   20    1      0.48      0.00
   -3   20    1      0.51      0.00
   -2   20    1     -0.15      0.00
   -1   20    1      2.37      0.00
    0   20    1     -0.06      0.00
    1   20    1      0.75      0.00
    2   20    1      0.85      0.00
    3   20    1     -0.04      0.00
    4   20    1     -1.44      0.00
    5   20    1     -0.05      0.00
    6   20    1     -1.41      0.00
    7   20    1     -0.39      0.00
    8   20    1      1.26      0.00
    9   20    1      2.28      0.00
   -3   21    1     -0.20      0.00
   -2   21    1      0.81      0.00
   -1   21    1     -0.75      0.00
    0   21    1      2.73      0.00
    1   21    1      0.02      0.00
    2   21    1     -0.24      0.00
    3   21    1      1.15      0.00
    4   21    1     -0.93      0.00
    5   21    1     -0.88      0.00
    6   21    1      0.51      0.00
    7   21    1     -2.67      0.00
    8   21    1      2.07      0.00
   -2   22    1     -0.33      0.00
   -1   22    1      0.83      0.00
    0   22    1     -0.36      0.00
    1   22    1      1.53      0.00
    2   22    1      0.28      0.00
    3   22    1     -0.37      0.00
    4   22    1      1.08      0.00
    5   22    1     -0.76      0.00
    6   22    1     -0.25      0.00
    7   22    1      0.73      0.00
    1   23    1      0.44      0.00
    2   23    1      0.10      0.00
    3   23    1     -0.13      0.00
    4   23    1      0.04      0.00
   -3  -23    2      0.69      0.00
   -5  -22    2     -0.07      0.00
   -4  -22    2     -1.08      0.00
   -3  -22    2      0.16      0.00
   -2  -22    2      1.21      0.00
   -1  -22    2      0.37      0.00
    0  -22    2     -0.41      0.00
    1  -22    2      0.06      0.00
   -7  -21    2     -0.54      0.00
   -6  -21    2     -1.69      0.00
   -5  -21    2      0.90      0.00
   -4  -21    2     -0.41      0.00
   -3  -21    2     -1.67      0.00
   -2  -21    2      1.11      0.00
   -1  -21    2      0.43      0.00
    0  -21    2     -0.29      0.00
    1  -21    2     -0.72      0.00
    2  -21    2      0.14      0.00
   -8  -20    2     -0.36      0.00
   -7  -20    2     -0.50      0.00
   -6  -20    2     -0.54      0.00
   -5  -20    2     -1.44      0.00
   -4  -20    2      0.21      0.00
   -3  -20    2     -0.67      0.00
   -2  -20    2     -1.13      0.00
   -1  -20    2      1.31      0.00
    0  -20    2     -0.83      0.00
    1  -20    2     -0.66      0.00
    2  -20    2     -0.52      0.00
    3  -20    2      0.02      0.00
    4  -20    2     -0.80      0.00
   -9  -19    2     -0.15      0.00
   -8  -19    2      0.49      0.00
   -7  -19    2      0.14      0.00
   -6  -19    2     -1.55      0.00
   -5  -19    2     -0.60      0.00
   -4  -19    2     -0.55      0.00
   -3  -19    2      0.37      0.00
   -2  -19    2     -0.37      0.00
   -1  -19    2     -0.63      0.00
    0  -19    2      0.59      0.00
    1  -19    2     -1.37      0.00
    2  -19    2     -0.36      0.00
    3  -19    2     -0.32      0.00
    4  -19    2     -0.16      0.00
    5  -19    2      0.18      0.00
  -10  -18    2     -1.82      0.00
   -9  -18    2     -0.72      0.00
   -8  -18    2      0.20      0.00
   -7  -18    2      0.74      0.00
   -6  -18    2      0.56      0.00
   -5  -18    2     -1.67      0.00
   -4  -18    2     -0.18      0.00
   -3  -18    2      0.91      0.00
   -2  -18    2      1.03      0.00
   -1  -18    2      0.23      0.00
    0  -18    2     -1.11      0.00
    1  -18    2      0.31      0.00
    2  -18    2     -1.24      0.00
    3  -18    2      0.18      0.00
    4  -18    2      0.11      0.00
    5  -18    2      0.20      0.00
    6  -18    2      1.40      0.00
  -11  -17    2     -0.50      0.00
  -10  -17    2     -0.23      0.00
   -9  -17    2     -1.16      0.00
   -8  -17    2      0.56      0.00
   -7  -17    2      1.15      0.00
   -6  -17    2     -0.59      0.00
   -5  -17    2      0.47      0.00
   -4  -17    2      0.34      0.00
   -3  -17    2      0.58      0.00
   -2  -17    2      2.14      0.00
   -1  -17    2      0.96      0.00
    0  -17    2     -0.07      0.00
    1  -17    2     -1.39      0.00
    2  -17    2      0.39      0.00
    3  -17    2     -0.14      0.00
    4  -17    2      0.16      0.00
    5  -17    2      2.20      0.00
    6  -17    2      0.70      0.00
    7  -17    2      1.58      0.00
  -11  -16    2      0.06      0.00
  -10  -16    2      0.57      0.00
   -9  -16    2     -0.49      0.00
   -8  -16    2     -0.18      0.00
   -7  -16    2      0.27      0.00
   -6  -16    2      2.49      0.00
   -5  -16    2     -2.17      0.00
   -4  -16    2      0.51      0.00
   -3  -16    2      3.13      0.00
   -2  -16    2      0.49      0.00
   -1  -16    2      1.90      0.00
    0  -16    2      0.60      0.00
    1  -16    2     -1.62      0.00
    2  -16    2     -0.03      0.00
    3  -16    2      0.49      0.00
    4  -16    2      2.05      0.00
    5  -16    2     -0.91      0.00
    6  -16    2      5.11      0.00
    7  -16    2      0.84      0.00
    8  -16    2      0.45      0.00
  -12  -15    2      1.11      0.00
  -11  -15    2     -0.38      0.00
  -10  -15    2      0.03      0.00
   -9  -15    2      1.88      0.00
   -8  -15    2     -1.02      0.00
   -7  -15    2      0.01      0.00
   -6  -15    2     -0.04      0.00
   -5  -15    2      2.25      0.00
   -4  -15    2     -1.51      0.00
   -3  -15    2      1.64      0.00
   -2  -15    2      3.71      0.00
   -1  -15    2     -0.65      0.00
    0  -15    2      0.75      0.00
    1  -15    2      0.90      0.00
    2  -15    2     -2.79      0.00
    3  -15    2      2.23      0.00
    4  -15    2      1.07      0.00
    5  -15    2      3.20      0.00
    6  -15    2     -1.89      0.00
    7  -15    2      5.17      0.00
    8  -15    2      1.00      0.00
  -12  -14    2      1.75      0.00
  -11  -14    2      0.72      0.00
  -10  -14    2      0.82      0.00
   -9  -14    2     -0.65      0.00
   -8  -14    2      2.31      0.00
   -7  -14    2     -2.07      0.00
   -6  -14    2      0.51      0.00
   -5  -14    2      2.02      0.00
   -4  -14    2      0.40      0.00
   -3  -14    2      0.23      0.00
   -2  -14    2      3.74      0.00
   -1  -14    2      1.28      0.00
    0  -14    2     -1.54      0.00
    1  -14    2      0.32      0.00
    2  -14    2      1.67      0.00
    3  -14    2     -2.09      0.00
    4  -14    2      3.82      0.00
    5  -14    2      1.55      0.00
    6  -14    2      1.02      0.00
    7  -14    2     -1.07      0.00
    8  -14    2      2.30      0.00
    9  -14    2      0.81      0.00
  -12  -13    2      0.75      0.00
  -11  -13    2      2.83      0.00
  -10  -13    2     -0.25      0.00
   -9  -13    2      1.17      0.00
   -8  -13    2     -0.30      0.00
   -7  -13    2      2.44      0.00
   -6  -13    2     -3.24      0.00
   -5  -13    2      1.77      0.00
   -4  -13    2      5.25      0.00
   -3  -13    2     -1.52      0.00
   -2  -13    2      1.04      0.00
   -1  -13    2      5.01      0.00
    0  -13    2     -2.18      0.00
    1  -13    2     -1.04      0.00
    2  -13    2      1.48      0.00
    3  -13    2      1.87      0.00
    4  -13    2     -0.23      0.00
    5  -13    2      3.84      0.00
    6  -13    2      1.03      0.00
    7  -13    2     -2.88      0.00
    8  -13    2      0.65      0.00
    9  -13    2      0.52      0.00
  -13  -12    2     -0.45      0.00
  -12  -12    2      1.54      0.00
  -11  -12    2      1.23      0.00
  -10  -12    2      2.97      0.00
   -9  -12    2     -0.47      0.00
   -8  -12    2     -0.37      0.00
   -7  -12    2      0.47      0.00
   -6  -12    2      1.79      0.00
   -5  -12    2     -2.18      0.00
   -4  -12    2      2.51      0.00
   -3  -12    2      6.52      0.00
   -2  -12    2     -3.21      0.00
   -1  -12    2      1.42      0.00
    0  -12    2      4.20      0.00
    1  -12    2     -4.83      0.00
    2  -12    2      0.72      0.00
    3  -12    2      3.76      0.00
    4  -12    2      1.03      0.00
    5  -12    2      1.13      0.00
    6  -12    2      2.26      0.00
    7  -12    2     -0.32      0.00
    8  -12    2     -4.20      0.00
    9  -12    2      0.89      0.00
   10  -12    2      0.56      0.00
  -13  -11    2     -1.86      0.00
  -12  -11    2     -0.78      0.00
  -11  -11    2      2.48      0.00
  -10  -11    2      0.65      0.00
   -9  -11    2      1.84      0.00
   -8  -11    2     -0.49      0.00
   -7  -11    2     -1.23      0.00
   -6  -11    2      0.11      0.00
   -5  -11    2     -0.35      0.00
   -4  -11    2      0.75      0.00
   -3  -11    2      3.26      0.00
   -2  -11    2      4.12      0.00
   -1  -11    2     -4.09      0.00
    0  -11    2      1.42      0.00
    1  -11    2      2.06      0.00
    2  -11    2     -5.14      0.00
    3  -11    2      2.97      0.00
    4  -11    2      5.05      0.00
    5  -11    2     -0.25      0.00
    6  -11    2      1.42      0.00
    7  -11    2      0.51      0.00
    8  -11    2     -2.29      0.00
    9  -11    2     -2.16      0.00
   10  -11    2     -0.02      0.00
  -13  -10    2     -2.01      0.00
  -12  -10    2     -0.03      0.00
  -11  -10    2     -0.90      0.00
  -10  -10    2      3.38      0.00
   -9  -10    2      0.29      0.00
   -8  -10    2     -0.85      0.00
   -7  -10    2     -1.59      0.00
   -6  -10    2     -1.69      0.00
   -5  -10    2      0.13      0.00
   -4  -10    2     -1.77      0.00
   -3  -10    2      2.34      0.00
   -2  -10    2      4.60      0.00
   -1  -10    2     -1.13      0.00
    0  -10    2     -3.47      0.00
    1  -10    2      1.09      0.00
    2  -10    2     -0.38      0.00
    3  -10    2     -1.85      0.00
    4  -10    2      4.93      0.00
    5  -10    2      3.71      0.00
    6  -10    2     -1.31      0.00
    7  -10    2      1.14      0.00
    8  -10    2     -0.30      0.00
    9  -10    2     -3.71      0.00
   10  -10    2     -0.13      0.00
   11  -10    2     -0.24      0.00
  -13   -9    2     -2.27      0.00
  -12   -9    2     -1.13      0.00
  -11   -9    2      1.30      0.00
  -10   -9    2      0.55      0.00
   -9   -9    2      1.34      0.00
   -8   -9    2     -0.08      0.00
   -7   -9    2     -2.64      0.00
   -6   -9    2     -2.78      0.00
   -5   -9    2     -3.82      0.00
   -4   -9    2      1.27      0.00
   -3   -9    2     -1.01      0.00
   -2   -9    2      2.13      0.00
   -1   -9    2      3.78      0.00
    0   -9    2     -6.24      0.00
    1   -9    2     -2.65      0.00
    2   -9    2      2.66      0.00
    3   -9    2     -1.99      0.00
    4   -9    2      2.84      0.00
    5   -9    2      5.29      0.00
    6   -9    2      0.80      0.00
    7   -9    2     -1.43      0.00
    8   -9    2      0.80      0.00
    9   -9    2     -1.12      0.00
   10   -9    2     -2.76      0.00
   11   -9    2      0.39      0.00
  -13   -8    2     -0.32      0.00
  -12   -8    2      0.94      0.00
  -11   -8    2      0.19      0.00
  -10   -8    2      1.02      0.00
   -9   -8    2      2.68      0.00
   -8   -8    2     -2.05      0.00
   -7   -8    2     -3.17      0.00
   -6   -8    2     -2.78      0.00
   -5   -8    2     -3.72      0.00
   -4   -8    2     -4.90      0.00
   -3   -8    2      1.73      0.00
   -2   -8    2     -0.82      0.00
   -1   -8    2      0.50      0.00
    0   -8    2     -0.44      0.00
    1   -8    2     -7.80      0.00
    2   -8    2     -2.34      0.00
    3   -8    2      5.75      0.00
    4   -8    2     -1.12      0.00
    5   -8    2      4.67      0.00
    6   -8    2      3.49      0.00
    7   -8    2     -1.78      0.00
    8   -8    2     -0.21      0.00
    9   -8    2      0.37      0.00
   10   -8    2     -2.10      0.00
   11   -8    2     -0.33      0.00
  -13   -7    2      0.45      0.00
  -12   -7    2     -0.67      0.00
  -11   -7    2      2.98      0.00
  -10   -7    2      1.05      0.00
   -9   -7    2     -0.64      0.00
   -8   -7    2      2.60      0.00
   -7   -7    2     -4.69      0.00
   -6   -7    2     -6.01      0.00
   -5   -7    2     -2.81      0.00
   -4   -7    2     -5.84      0.00
   -3   -7    2     -3.49      0.00
   -2   -7    2      1.69      0.00
   -1   -7    2     -3.67      0.00
    0   -7    2     -2.73      0.00
    1   -7    2     -4.85      0.00
    2   -7    2     -4.74      0.00
    3   -7    2     -1.09      0.00
    4   -7    2      6.48      0.00
    5   -7    2      0.97      0.00
    6   -7    2      2.89      0.00
    7   -7    2      0.89      0.00
    8   -7    2     -2.75      0.00
    9   -7    2      0.96      0.00
   10   -7    2     -0.63      0.00
   11   -7    2     -1.75      0.00
  -13   -6    2     -1.08      0.00
  -12   -6    2      0.12      0.00
  -11   -6    2      1.38      0.00
  -10   -6    2      2.93      0.00
   -9   -6    2      0.96      0.00
   -8   -6    2     -2.02      0.00
   -7   -6    2      0.02      0.00
   -6   -6    2     -8.66      0.00
   -5   -6    2     -3.86      0.00
   -4   -6    2     -1.15      0.00
   -3   -6    2     -8.33      0.00
   -2   -6    2     -3.21      0.00
   -1   -6    2      1.39      0.00
    0   -6    2     -8.48      0.00
    1   -6    2     -3.75      0.00
    2   -6    2     -6.49      0.00
    3   -6    2      0.22      0.00
    4   -6    2      1.03      0.00
    5   -6    2      4.21      0.00
    6   -6    2      0.70      0.00
    7   -6    2      0.11      0.00
    8   -6    2     -1.03      0.00
    9   -6    2     -1.32      0.00
   10   -6    2      0.67      0.00
   11   -6    2     -1.65      0.00
  -13   -5    2      0.02      0.00
  -12   -5    2     -0.68      0.00
  -11   -5    2      0.14      0.00
  -10   -5    2      3.49      0.00
   -9   -5    2      0.63      0.00
   -8   -5    2     -0.50      0.00
   -7   -5    2     -1.83      0.00
   -6   -5    2     -2.24      0.00
   -5   -5    2    -10.26      0.00
   -4   -5    2      1.27      0.00
   -3   -5    2      0.98      0.00
   -2   -5    2     -9.66      0.00
   -1   -5    2     -3.17      0.00
    0   -5    2     -1.28      0.00
    1   -5    2    -11.94      0.00
    2   -5    2      0.79      0.00
    3   -5    2     -5.29      0.00
    4   -5    2      2.77      0.00
    5   -5    2      2.11      0.00
    6   -5    2      1.30      0.00
    7   -5    2     -1.76      0.00
    8   -5    2     -1.54      0.00
    9   -5    2     -1.85      0.00
   10   -5    2      0.93      0.00
   11   -5    2     -0.18      0.00
   12   -5    2     -1.33      0.00
  -13   -4    2     -0.79      0.00
  -12   -4    2      0.69      0.00
  -11   -4    2     -0.23      0.00
  -10   -4    2      0.83      0.00
   -9   -4    2      4.15      0.00
   -8   -4    2     -3.28      0.00
   -7   -4    2     -2.12      0.00
   -6   -4    2     -0.19      0.00
   -5   -4    2     -3.18      0.00
   -4   -4    2     -4.01      0.00
   -3   -4    2      8.24      0.00
   -2   -4    2     -3.52      0.00
   -1   -4    2    -10.36      0.00
    0   -4    2      1.15      0.00
    1   -4    2     -5.39      0.00
    2   -4    2    -10.02      0.00
    3   -4    2      6.19      0.00
    4   -4    2     -2.51      0.00
    5   -4    2      1.27      0.00
    6   -4    2      1.71      0.00
    7   -4    2     -1.53      0.00
    8   -4    2     -3.49      0.00
    9   -4    2     -1.48      0.00
   10   -4    2     -1.25      0.00
   11   -4    2      1.48      0.00
   12   -4    2     -0.62      0.00
   13   -4    2     -0.10      0.00
  -13   -3    2     -0.73      0.00
  -12   -3    2      0.81      0.00
  -11   -3    2      0.83      0.00
  -10   -3    2     -0.32      0.00
   -9   -3    2      0.37      0.00
   -8   -3    2      3.14      0.00
   -7   -3    2     -6.06      0.00
   -6   -3    2     -1.91      0.00
   -5   -3    2      3.87      0.00
   -4   -3    2     -2.62      0.00
   -3   -3    2      4.50      0.00
   -2   -3    2     15.76      0.00
   -1   -3    2    -10.35      0.00
    0   -3    2     -9.57      0.00
    1   -3    2      9.19      0.00
    2   -3    2     -7.58      0.00
    3   -3    2     -2.36      0.00
    4   -3    2      6.33      0.00
    5   -3    2     -0.28      0.00
    6   -3    2     -2.00      0.00
    7   -3    2      0.60      0.00
    8   -3    2     -3.49      0.00
    9   -3    2     -3.86      0.00
   10   -3    2     -0.50      0.00
   11   -3    2      0.12      0.00
   12   -3    2      0.89      0.00
   13   -3    2     -0.98      0.00
  -13   -2    2     -1.14      0.00
  -12   -2    2     -0.33      0.00
  -11   -2    2      1.54      0.00
  -10   -2    2      0.70      0.00
   -9   -2    2     -1.07      0.00
   -8   -2    2      0.59      0.00
   -7   -2    2     -0.25      0.00
   -6   -2    2     -5.35      0.00
   -5   -2    2      0.19      0.00
   -4   -2    2      8.83      0.00
   -3   -2    2      1.58      0.00
   -2   -2    2     14.09      0.00
   -1   -2    2     13.15      0.00
    0   -2    2     -2.58      0.00
    1   -2    2     -5.58      0.00
    2   -2    2     17.41      0.00
    3   -2    2     -8.02      0.00
    4   -2    2      5.62      0.00
    5   -2    2      2.03      0.00
    6   -2    2     -0.36      0.00
    7   -2    2     -3.68      0.00
    8   -2    2     -0.31      0.00
    9   -2    2     -3.58      0.00
   10   -2    2     -3.43      0.00
   11   -2    2      0.25      0.00
   12   -2    2      0.39      0.00
   13   -2    2      0.44      0.00
  -13   -1    2     -1.91      0.00
  -12   -1    2     -0.09      0.00
  -11   -1    2      1.21      0.00
  -10   -1    2      0.93      0.00
   -9   -1    2      0.60      0.00
   -8   -1    2     -2.13      0.00
   -7   -1    2      2.50      0.00
   -6   -1    2     -3.86      0.00
   -5   -1    2     -1.82      0.00
   -4   -1    2      4.66      0.00
   -3   -1    2      9.05      0.00
   -2   -1    2      8.02      0.00
   -1   -1    2     35.03      0.00
    0   -1    2     -1.77      0.00
    1   -1    2     20.12      0.00
    2   -1    2      0.19      0.00
    3   -1    2     21.45      0.00
    4   -1    2     -8.06      0.00
    5   -1    2      8.77      0.00
    6   -1    2     -2.21      0.00
    7   -1    2     -2.20      0.00
    8   -1    2     -2.03      0.00
    9   -1    2     -0.52      0.00
   10   -1    2     -2.95      0.00
   11   -1    2     -2.22      0.00
   12   -1    2      0.83      0.00
   13   -1    2     -0.57      0.00
  -13    0    2     -0.50      0.00
  -12    0    2     -1.83      0.00
  -11    0    2      1.26      0.00
  -10    0    2      2.74      0.00
   -9    0    2      0.06      0.00
   -8    0    2      0.67      0.00
   -7    0    2     -3.15      0.00
   -6    0    2      3.04      0.00
   -5    0    2     -3.72      0.00
   -4    0    2     -0.08      0.00
   -3    0    2     11.78      0.00
   -2    0    2      7.29      0.00
   -1    0    2     11.79      0.00
    0    0    2     59.92      0.00
    1    0    2    -10.41      0.00
    2    0    2     36.30      0.00
    3    0    2      5.53      0.00
    4    0    2     16.64      0.00
    5    0    2     -6.59      0.00
    6    0    2      6.74      0.00
    7    0    2     -3.22      0.00
    8    0    2     -3.37      0.00
    9    0    2      1.81      0.00
   10    0    2     -0.94      0.00
   11    0    2     -2.20      0.00
   12    0    2     -1.11      0.00
   13    0    2      1.22      0.00
  -13    1    2     -0.71      0.00
  -12    1    2     -1.03      0.00
  -11    1    2     -0.05      0.00
  -10    1    2      1.56      0.00
   -9    1    2      2.42      0.00
   -8    1    2     -0.63      0.00
   -7    1    2      0.47      0.00
   -6    1    2     -2.66      0.00
   -5    1    2      0.97      0.00
   -4    1    2      0.56      0.00
   -3    1    2     -5.34      0.00
   -2    1    2     16.36      0.00
   -1    1    2     14.07      0.00
    0    1    2     13.52      0.00
    1    1    2     64.92      0.00
    2    1    2     -2.78      0.00
    3    1    2     34.17      0.00
    4    1    2      8.65      0.00
    5    1    2      5.49      0.00
    6    1    2     -3.21      0.00
    7    1    2      2.09      0.00
    8    1    2     -1.13      0.00
    9    1    2     -2.24      0.00
   10    1    2      4.58      0.00
   11    1    2     -2.08      0.00
   12    1    2     -0.61      0.00
   13    1    2     -0.80      0.00
  -13    2    2      0.80      0.00
  -12    2    2     -1.40      0.00
  -11    2    2     -1.79      0.00
  -10    2    2      2.42      0.00
   -9    2    2      0.36      0.00
   -8    2    2      0.01      0.00
   -7    2    2      0.03      0.00
   -6    2    2     -1.72      0.00
   -5    2    2      2.17      0.00
   -4    2    2     -4.40      0.00
   -3    2    2      5.44      0.00
   -2    2    2    -14.59      0.00
   -1    2    2     14.78      0.00
    0    2    2     26.46      0.00
    1    2    2     17.07      0.00
    2    2    2     48.30      0.00
    3    2    2      7.86      0.00
    4    2    2     22.70      0.00
    5    2    2      7.25      0.00
    6    2    2     -3.54      0.00
    7    2    2      0.48      0.00
    8    2    2     -1.39      0.00
    9    2    2      1.08      0.00
   10    2    2      0.42      0.00
   11    2    2      4.39      0.00
   12    2    2     -2.18      0.00
   13    2    2      0.37      0.00
  -13    3    2     -0.65      0.00
  -12    3    2      1.26      0.00
  -11    3    2     -2.28      0.00
  -10    3    2     -1.48      0.00
   -9    3    2      2.86      0.00
   -8    3    2     -0.87      0.00
   -7    3    2     -2.34      0.00
   -6    3    2      4.04      0.00
   -5    3    2     -6.60      0.00
   -4    3    2     10.39      0.00
   -3    3    2    -14.05      0.00
   -2    3    2      5.83      0.00
   -1    3    2    -15.73      0.00
    0    3    2     12.73      0.00
    1    3    2     30.79      0.00
    2    3    2     20.31      0.00
    3    3    2     28.99      0.00
    4    3    2     10.78      0.00
    5    3    2     11.42      0.00
    6    3    2      2.83      0.00
    7    3    2     -6.70      0.00
    8    3    2      2.86      0.00
    9    3    2     -1.57      0.00
   10    3    2      1.83      0.00
   11    3    2      2.81      0.00
   12    3    2      2.36      0.00
   13    3    2     -0.82      0.00
  -12    4    2     -0.24      0.00
  -11    4    2      0.50      0.00
  -10    4    2     -2.49      0.00
   -9    4    2      0.47      0.00
   -8    4    2      0.51      0.00
   -7    4    2     -0.92      0.00
   -6    4    2     -2.17      0.00
   -5    4    2      9.43      0.00
   -4    4    2    -11.81      0.00
   -3    4    2     14.50      0.00
   -2    4    2    -20.70      0.00
   -1    4    2     -0.41      0.00
    0    4    2     -3.22      0.00
    1    4    2     13.93      0.00
    2    4    2     25.33      0.00
    3    4    2     19.10      0.00
    4    4    2     15.45      0.00
    5    4    2      8.26      0.00
    6    4    2      2.30      0.00
    7    4    2     -0.07      0.00
    8    4    2     -5.12      0.00
    9    4    2      3.13      0.00
   10    4    2     -0.41      0.00
   11    4    2      2.08      0.00
   12    4    2      3.88      0.00
   13    4    2      0.35      0.00
  -12    5    2      0.78      0.00
  -11    5    2      0.46      0.00
  -10    5    2     -1.21      0.00
   -9    5    2     -1.98      0.00
   -8    5    2      2.40      0.00
   -7    5    2     -1.75      0.00
   -6    5    2      0.12      0.00
   -5    5    2      0.26      0.00
   -4    5    2     10.27      0.00
   -3    5    2    -14.52      0.00
   -2    5    2     10.05      0.00
   -1    5    2    -16.04      0.00
    0    5    2     -6.91      0.00
    1    5    2     12.56      0.00
    2    5    2     13.64      0.00
    3    5    2     17.10      0.00
    4    5    2     14.07      0.00
    5    5    2      5.56      0.00
    6    5    2      3.16      0.00
    7    5    2     -2.27      0.00
    8    5    2     -0.78      0.00
    9    5    2     -1.50      0.00
   10    5    2      1.97      0.00
   11    5    2      0.47      0.00
   12    5    2      1.79      0.00
   13    5    2      2.90      0.00
  -12    6    2     -0.49      0.00
  -11    6    2      0.54      0.00
  -10    6    2      0.98      0.00
   -9    6    2     -2.77      0.00
   -8    6    2     -1.34      0.00
   -7    6    2      2.96      0.00
   -6    6    2     -2.17      0.00
   -5    6    2      1.85      0.00
   -4    6    2      2.21      0.00
   -3    6    2      4.16      0.00
   -2    6    2    -13.60      0.00
   -1    6    2      3.26      0.00
    0    6    2     -6.18      0.00
    1    6    2     -5.47      0.00
    2    6    2     18.66      0.00
    3    6    2      9.65      0.00
    4    6    2      8.06      0.00
    5    6    2      7.67      0.00
    6    6    2     -0.40      0.00
    7    6    2     -1.95      0.00
    8    6    2     -1.67      0.00
    9    6    2     -0.55      0.00
   10    6    2      0.41      0.00
   11    6    2      0.74      0.00
   12    6    2      1.86      0.00
   13    6    2      0.62      0.00
  -12    7    2      0.40      0.00
  -11    7    2      0.04      0.00
  -10    7    2      0.41      0.00
   -9    7    2      0.13      0.00
   -8    7    2     -3.49      0.00
   -7    7    2      0.03      0.00
   -6    7    2      3.03      0.00
   -5    7    2     -2.39      0.00
   -4    7    2      3.11      0.00
   -3    7    2      1.65      0.00
   -2    7    2     -4.40      0.00
   -1    7    2     -8.56      0.00
    0    7    2      1.41      0.00
    1    7    2     -1.58      0.00
    2    7    2      1.74      0.00
    3    7    2     14.35      0.00
    4    7    2      4.54      0.00
    5    7    2      0.05      0.00
    6    7    2      1.70      0.00
    7    7    2     -2.41      0.00
    8    7    2     -3.25      0.00
    9    7    2     -0.33      0.00
   10    7    2      0.92      0.00
   11    7    2      1.61      0.00
   12    7    2     -0.12      0.00
   13    7    2      2.39      0.00
  -12    8    2      0.77      0.00
  -11    8    2     -0.55      0.00
  -10    8    2      0.90      0.00
   -9    8    2      0.41      0.00
   -8    8    2     -1.84      0.00
   -7    8    2     -2.65      0.00
   -6    8    2      2.12      0.00
   -5    8    2      2.99      0.00
   -4    8    2     -3.27      0.00
   -3    8    2      2.72      0.00
   -2    8    2     -1.14      0.00
   -1    8    2     -8.84      0.00
    0    8    2     -0.79      0.00
    1    8    2      3.42      0.00
    2    8    2     -1.82      0.00
    3    8    2      7.00      0.00
    4    8    2      6.73      0.00
    5    8    2     -0.94      0.00
    6    8    2     -3.02      0.00
    7    8    2     -1.95      0.00
    8    8    2     -2.64      0.00
    9    8    2     -1.39      0.00
   10    8    2      0.99      0.00
   11    8    2      1.75      0.00
   12    8    2      5.44      0.00
   13    8    2     -0.35      0.00
  -11    9    2      0.40      0.00
  -10    9    2     -0.38      0.00
   -9    9    2      0.50      0.00
   -8    9    2      0.09      0.00
   -7    9    2     -3.28      0.00
   -6    9    2      0.12      0.00
   -5    9    2      3.07      0.00
   -4    9    2      1.21      0.00
   -3    9    2     -3.87      0.00
   -2    9    2      1.65      0.00
   -1    9    2     -4.37      0.00
    0    9    2     -6.24      0.00
    1    9    2      5.31      0.00
    2    9    2      5.05      0.00
    3    9    2     -3.04      0.00
    4    9    2      7.51      0.00
    5    9    2      0.34      0.00
    6    9    2     -5.67      0.00
    7    9    2     -2.54      0.00
    8    9    2     -2.77      0.00
    9    9    2     -2.31      0.00
   10    9    2      0.37      0.00
   11    9    2      5.88      0.00
   12    9    2     -0.06      0.00
   13    9    2      7.65      0.00
  -11   10    2      0.51      0.00
  -10   10    2      0.12      0.00
   -9   10    2      0.62      0.00
   -8   10    2     -1.17      0.00
   -7   10    2     -0.06      0.00
   -6   10    2     -3.32      0.00
   -5   10    2      2.62      0.00
   -4   10    2      2.34      0.00
   -3   10    2     -2.05      0.00
   -2   10    2     -4.31      0.00
   -1   10    2      1.42      0.00
    0   10    2     -5.76      0.00
    1   10    2      0.59      0.00
    2   10    2      6.26      0.00
    3   10    2      4.04      0.00
    4   10    2     -4.13      0.00
    5   10    2      4.13      0.00
    6   10    2     -3.50      0.00
    7   10    2     -7.05      0.00
    8   10    2     -2.06      0.00
    9   10    2     -1.93      0.00
   10   10    2     -1.45      0.00
   11   10    2      1.38      0.00
   12   10    2     10.60      0.00
   13   10    2     -1.85      0.00
  -11   11    2      0.25      0.00
  -10   11    2      0.22      0.00
   -9   11    2     -0.57      0.00
   -8   11    2      0.94      0.00
   -7   11    2     -2.29      0.00
   -6   11    2      0.37      0.00
   -5   11    2     -2.29      0.00
   -4   11    2      2.24      0.00
   -3   11    2      0.80      0.00
   -2   11    2     -3.51      0.00
   -1   11    2     -4.96      0.00
    0   11    2      1.79      0.00
    1   11    2     -4.24      0.00
    2   11    2      5.91      0.00
    3   11    2      2.95      0.00
    4   11    2      0.04      0.00
    5   11    2     -3.18      0.00
    6   11    2     -0.76      0.00
    7   11    2     -4.57      0.00
    8   11    2     -5.49      0.00
    9   11    2     -1.78      0.00
   10   11    2     -0.79      0.00
   11   11    2      0.50      0.00
   12   11    2      1.81      0.00
   13   11    2      7.67      0.00
  -10   12    2      0.13      0.00
   -9   12    2      0.38      0.00
   -8   12    2     -1.40      0.00
   -7   12    2      0.50      0.00
   -6   12    2     -2.00      0.00
   -5   12    2      0.70      0.00
   -4   12    2     -1.18      0.00
   -3   12    2      0.70      0.00
   -2   12    2     -1.22      0.00
   -1   12    2     -2.36      0.00
    0   12    2     -4.15      0.00
    1   12    2      2.23      0.00
    2   12    2     -1.52      0.00
    3   12    2      6.30      0.00
    4   12    2     -0.90      0.00
    5   12    2     -3.87      0.00
    6   12    2     -0.55      0.00
    7   12    2     -3.03      0.00
    8   12    2     -4.23      0.00
    9   12    2     -2.82      0.00
   10   12    2     -1.36      0.00
   11   12    2     -0.35      0.00
   12   12    2      2.57      0.00
   13   12    2      1.38      0.00
  -10   13    2      0.76      0.00
   -9   13    2     -0.76      0.00
   -8   13    2      0.11      0.00
   -7   13    2     -1.29      0.00
   -6   13    2     -0.35      0.00
   -5   13    2     -0.61      0.00
   -4   13    2      0.32      0.00
   -3   13    2     -1.20      0.00
   -2   13    2      0.72      0.00
   -1   13    2     -2.23      0.00
    0   13    2     -1.31      0.00
    1   13    2     -1.08      0.00
    2   13    2      2.57      0.00
    3   13    2     -0.18      0.00
    4   13    2      2.58      0.00
    5   13    2     -1.98      0.00
    6   13    2     -4.17      0.00
    7   13    2      0.33      0.00
    8   13    2     -2.29      0.00
    9   13    2     -3.71      0.00
   10   13    2     -0.13      0.00
   11   13    2     -0.92      0.00
   12   13    2     -0.30      0.00
   13   13    2      1.95      0.00
   -9   14    2      0.19      0.00
   -8   14    2     -1.27      0.00
   -7   14    2     -0.27      0.00
   -6   14    2     -0.56      0.00
   -5   14    2     -1.53      0.00
   -4   14    2      0.86      0.00
   -3   14    2     -0.27      0.00
   -2   14    2     -2.01      0.00
   -1   14    2      1.40      0.00
    0   14    2     -0.69      0.00
    1   14    2     -1.18      0.00
    2   14    2      1.50      0.00
    3   14    2      1.98      0.00
    4   14    2     -0.55      0.00
    5   14    2     -1.60      0.00
    6   14    2     -0.41      0.00
    7   14    2     -2.64      0.00
    8   14    2     -0.26      0.00
    9   14    2     -1.69      0.00
   10   14    2     -2.55      0.00
   11   14    2      0.83      0.00
   12   14    2     -0.43      0.00
   -8   15    2     -1.13      0.00
   -7   15    2     -0.76      0.00
   -6   15    2      0.20      0.00
   -5   15    2     -0.75      0.00
   -4   15    2     -1.67      0.00
   -3   15    2      0.89      0.00
   -2   15    2     -0.43      0.00
   -1   15    2     -1.80      0.00
    0   15    2      1.82      0.00
    1   15    2      1.32      0.00
    2   15    2     -0.96      0.00
    3   15    2      1.57      0.00
    4   15    2     -0.03      0.00
    5   15    2     -0.90      0.00
    6   15    2     -2.29      0.00
    7   15    2      0.78      0.00
    8   15    2     -2.36      0.00
    9   15    2     -0.15      0.00
   10   15    2     -1.39      0.00
   11   15    2     -1.19      0.00
   12   15    2      0.03      0.00
   -8   16    2     -0.24      0.00
   -7   16    2     -1.40      0.00
   -6   16    2     -0.12      0.00
   -5   16    2      0.92      0.00
   -4   16    2     -1.91      0.00
   -3   16    2     -0.15      0.00
   -2   16    2     -0.09      0.00
   -1   16    2     -0.25      0.00
    0   16    2      0.07      0.00
    1   16    2      2.59      0.00
    2   16    2      1.18      0.00
    3   16    2     -1.26      0.00
    4   16    2      1.38      0.00
    5   16    2     -1.35      0.00
    6   16    2     -0.52      0.00
    7   16    2      0.46      0.00
    8   16    2      0.60      0.00
    9   16    2     -2.17      0.00
   10   16    2      0.01      0.00
   11   16    2     -0.32      0.00
   -7   17    2     -0.43      0.00
   -6   17    2     -0.30      0.00
   -5   17    2      0.13      0.00
   -4   17    2      0.97      0.00
   -3   17    2     -2.42      0.00
   -2   17    2      1.12      0.00
   -1   17    2      0.17      0.00
    0   17    2     -0.04      0.00
    1   17    2      2.39      0.00
    2   17    2      2.76      0.00
    3   17    2     -0.21      0.00
    4   17    2     -1.62      0.00
    5   17    2      2.00      0.00
    6   17    2      0.98      0.00
    7   17    2      0.06      0.00
    8   17    2      2.09      0.00
    9   17    2      0.89      0.00
   10   17    2     -0.90      0.00
   11   17    2     -0.18      0.00
   -6   18    2     -0.96      0.00
   -5   18    2      0.66      0.00
   -4   18    2      0.02      0.00
   -3   18    2      0.69      0.00
   -2   18    2     -1.67      0.00
   -1   18    2      1.08      0.00
    0   18    2      1.68      0.00
    1   18    2     -0.08      0.00
    2   18    2      3.62      0.00
    3   18    2      1.56      0.00
    4   18    2     -1.13      0.00
    5   18    2      0.33      0.00
    6   18    2      0.82      0.00
    7   18    2      5.01      0.00
    8   18    2      0.78      0.00
    9   18    2      0.68      0.00
   10   18    2      1.63      0.00
   -6   19    2      0.26      0.00
   -5   19    2     -0.46      0.00
   -4   19    2      0.82      0.00
   -3   19    2     -0.11      0.00
   -2   19    2      0.13      0.00
   -1   19    2     -0.40      0.00
    0   19    2      0.92      0.00
    1   19    2      2.31      0.00
    2   19    2     -0.26      0.00
    3   19    2      3.03      0.00
    4   19    2      0.41      0.00
    5   19    2     -1.34      0.00
    6   19    2      2.99      0.00
    7   19    2     -1.46      0.00
    8   19    2      5.07      0.00
    9   19    2      1.52      0.00
   10   19    2     -0.52      0.00
   -5   20    2     -0.49      0.00
   -4   20    2      0.62      0.00
   -3   20    2      0.62      0.00
   -2   20    2      0.22      0.00
   -1   20    2     -0.97      0.00
    0   20    2      0.97      0.00
    1   20    2      1.16      0.00
    2   20    2      1.37      0.00
    3   20    2      0.16      0.00
    4   20    2      1.34      0.00
    5   20    2      0.02      0.00
    6   20    2     -1.04      0.00
    7   20    2      1.88      0.00
    8   20    2     -0.94      0.00
    9   20    2      1.21      0.00
   -3   21    2      0.66      0.00
   -2   21    2      0.38      0.00
   -1   21    2      0.66      0.00
    0   21    2     -1.38      0.00
    1   21    2      1.95      0.00
    2   21    2      1.33      0.00
    3   21    2     -0.03      0.00
    4   21    2      1.17      0.00
    5   21    2     -0.12      0.00
    6   21    2     -0.23      0.00
    7   21    2     -0.55      0.00
    8   21    2     -1.66      0.00
   -2   22    2      0.06      0.00
   -1   22    2      0.10      0.00
    0   22    2      0.74      0.00
    1   22    2     -0.17      0.00
    2   22    2      1.65      0.00
    3   22    2      1.25      0.00
    4   22    2     -0.67      0.00
    5   22    2      1.60      0.00
    6   22    2     -0.88      0.00
    7   22    2     -0.47      0.00
    0   23    2     -0.14      0.00
    1   23    2      0.82      0.00
    2   23    2      0.98      0.00
    3   23    2      0.46      0.00
    4   23    2      0.77      0.00
    5   23    2     -0.43      0.00
   -5  -22    3     -0.42      0.00
   -4  -22    3      0.47      0.00
   -3  -22    3     -1.00      0.00
   -2  -22    3     -0.17      0.00
   -1  -22    3      1.25      0.00
    0  -22    3      0.64      0.00
   -7  -21    3      0.47      0.00
   -6  -21    3      0.19      0.00
   -5  -21    3     -1.10      0.00
   -4  -21    3     -0.97      0.00
   -3  -21    3      0.80      0.00
   -2  -21    3     -1.57      0.00
   -1  -21    3      0.48      0.00
    0  -21    3      0.93      0.00
    1  -21    3     -0.01      0.00
    2  -21    3     -1.29      0.00
    3  -21    3     -0.12      0.00
   -8  -20    3      0.35      0.00
   -7  -20    3     -0.70      0.00
   -6  -20    3      0.47      0.00
   -5  -20    3     -0.05      0.00
   -4  -20    3     -1.20      0.00
   -3  -20    3     -1.21      0.00
   -2  -20    3      0.38      0.00
   -1  -20    3     -1.34      0.00
    0  -20    3      0.62      0.00
    1  -20    3      0.19      0.00
    2  -20    3     -0.52      0.00
    3  -20    3     -1.40      0.00
    4  -20    3     -0.04      0.00
   -9  -19    3     -0.76      0.00
   -8  -19    3     -0.56      0.00
   -7  -19    3      0.45      0.00
   -6  -19    3      0.13      0.00
   -5  -19    3     -0.38      0.00
   -4  -19    3     -0.77      0.00
   -3  -19    3     -1.04      0.00
   -2  -19    3     -0.23      0.00
   -1  -19    3     -0.23      0.00
    0  -19    3     -1.05      0.00
    1  -19    3      0.63      0.00
    2  -19    3     -0.35      0.00
    3  -19    3     -0.59      0.00
    4  -19    3     -1.36      0.00
    5  -19    3      0.43      0.00
  -10  -18    3     -0.99      0.00
   -9  -18    3     -1.17      0.00
   -8  -18    3      0.51      0.00
   -7  -18    3     -0.37      0.00
   -6  -18    3      0.24      0.00
   -5  -18    3      0.56      0.00
   -4  -18    3     -1.23      0.00
   -3  -18    3     -0.59      0.00
   -2  -18    3     -0.31      0.00
   -1  -18    3      0.77      0.00
    0  -18    3      0.26      0.00
    1  -18    3     -1.38      0.00
    2  -18    3      0.53      0.00
    3  -18    3     -1.17      0.00
    4  -18    3      0.28      0.00
    5  -18    3      0.46      0.00
    6  -18    3      0.75      0.00
  -10  -17    3     -1.55      0.00
   -9  -17    3     -0.17      0.00
   -8  -17    3     -0.51      0.00
   -7  -17    3      0.86      0.00
   -6  -17    3      1.32      0.00
   -5  -17    3     -0.56      0.00
   -4  -17    3     -0.57      0.00
   -3  -17    3     -0.88      0.00
   -2  -17    3      0.94      0.00
   -1  -17    3      0.56      0.00
    0  -17    3      0.81      0.00
    1  -17    3      1.04      0.00
    2  -17    3     -1.71      0.00
    3  -17    3     -0.28      0.00
    4  -17    3     -0.17      0.00
    5  -17    3      1.07      0.00
    6  -17    3      4.81      0.00
    7  -17    3      0.68      0.00
  -11  -16    3     -0.25      0.00
  -10  -16    3     -0.25      0.00
   -9  -16    3     -1.01      0.00
   -8  -16    3      1.39      0.00
   -7  -16    3      0.86      0.00
   -6  -16    3     -1.32      0.00
   -5  -16    3      3.20      0.00
   -4  -16    3     -1.18      0.00
   -3  -16    3     -2.12      0.00
   -2  -16    3      0.75      0.00
   -1  -16    3      2.05      0.00
    0  -16    3      0.81      0.00
    1  -16    3      0.88      0.00
    2  -16    3      0.44      0.00
    3  -16    3     -1.58      0.00
    4  -16    3     -0.89      0.00
    5  -16    3      5.15      0.00
    6  -16    3      0.41      0.00
    7  -16    3      7.27      0.00
  -11  -15    3      0.61      0.00
  -10  -15    3     -0.04      0.00
   -9  -15    3     -0.51      0.00
   -8  -15    3      0.52      0.00
   -7  -15    3      2.07      0.00
   -6  -15    3      1.22      0.00
   -5  -15    3     -2.72      0.00
   -4  -15    3      3.36      0.00
   -3  -15    3     -1.69      0.00
   -2  -15    3     -2.07      0.00
   -1  -15    3      2.81      0.00
    0  -15    3      1.37      0.00
    1  -15    3      0.25      0.00
    2  -15    3      1.75      0.00
    3  -15    3     -0.87      0.00
    4  -15    3     -0.55      0.00
    5  -15    3      0.06      0.00
    6  -15    3     10.26      0.00
    7  -15    3     -0.66      0.00
    8  -15    3      4.41      0.00
  -12  -14    3     -0.46      0.00
  -11  -14    3     -1.34      0.00
  -10  -14    3      0.19      0.00
   -9  -14    3      0.82      0.00
   -8  -14    3     -0.73      0.00
   -7  -14    3      3.22      0.00
   -6  -14    3      0.41      0.00
   -5  -14    3      0.08      0.00
   -4  -14    3     -0.61      0.00
   -3  -14    3      2.61      0.00
   -2  -14    3     -2.74      0.00
   -1  -14    3     -0.15      0.00
    0  -14    3      4.36      0.00
    1  -14    3     -0.22      0.00
    2  -14    3     -0.45      0.00
    3  -14    3      2.74      0.00
    4  -14    3     -1.51      0.00
    5  -14    3      1.69      0.00
    6  -14    3      2.13      0.00
    7  -14    3      8.00      0.00
    8  -14    3     -0.76      0.00
    9  -14    3      0.43      0.00
  -12  -13    3      0.21      0.00
  -11  -13    3     -0.90      0.00
  -10  -13    3     -0.25      0.00
   -9  -13    3     -0.02      0.00
   -8  -13    3      1.29      0.00
   -7  -13    3     -0.62      0.00
   -6  -13    3      5.62      0.00
   -5  -13    3     -1.44      0.00
   -4  -13    3     -1.28      0.00
   -3  -13    3      3.24      0.00
   -2  -13    3      1.61      0.00
   -1  -13    3     -2.91      0.00
    0  -13    3      2.14      0.00
    1  -13    3      4.06      0.00
    2  -13    3     -1.64      0.00
    3  -13    3      0.16      0.00
    4  -13    3      3.33      0.00
    5  -13    3     -1.32      0.00
    6  -13    3      3.04      0.00
    7  -13    3      3.59      0.00
    8  -13    3      0.64      0.00
    9  -13    3     -0.62      0.00
  -12  -12    3      1.36      0.00
  -11  -12    3      0.16      0.00
  -10  -12    3     -1.05      0.00
   -9  -12    3      0.65      0.00
   -8  -12    3      0.96      0.00
   -7  -12    3      1.53      0.00
   -6  -12    3     -0.71      0.00
   -5  -12    3      4.92      0.00
   -4  -12    3     -0.73      0.00
   -3  -12    3     -2.18      0.00
   -2  -12    3      6.59      0.00
   -1  -12    3     -0.16      0.00
    0  -12    3     -1.63      0.00
    1  -12    3      3.64      0.00
    2  -12    3      1.45      0.00
    3  -12    3     -2.25      0.00
    4  -12    3      2.26      0.00
    5  -12    3      3.33      0.00
    6  -12    3     -0.58      0.00
    7  -12    3      1.66      0.00
    8  -12    3      2.85      0.00
    9  -12    3     -3.33      0.00
   10  -12    3     -0.70      0.00
  -13  -11    3     -0.76      0.00
  -12  -11    3     -0.63      0.00
  -11  -11    3      0.75      0.00
  -10  -11    3      0.98      0.00
   -9  -11    3     -0.46      0.00
   -8  -11    3      0.93      0.00
   -7  -11    3      0.61      0.00
   -6  -11    3      1.50      0.00
   -5  -11    3     -0.51      0.00
   -4  -11    3      1.70      0.00
   -3  -11    3      1.03      0.00
   -2  -11    3     -1.72      0.00
   -1  -11    3      8.21      0.00
    0  -11    3     -1.66      0.00
    1  -11    3     -1.49      0.00
    2  -11    3      3.79      0.00
    3  -11    3     -1.24      0.00
    4  -11    3     -1.07      0.00
    5  -11    3      4.01      0.00
    6  -11    3      1.99      0.00
    7  -11    3      0.09      0.00
    8  -11    3      0.05      0.00
    9  -11    3      0.22      0.00
   10  -11    3     -2.39      0.00
  -13  -10    3     -6.19      0.00
  -12  -10    3     -0.63      0.00
  -11  -10    3      1.47      0.00
  -10  -10    3     -0.48      0.00
   -9  -10    3      2.04      0.00
   -8  -10    3      1.04      0.00
   -7  -10    3      0.06      0.00
   -6  -10    3     -0.71      0.00
   -5  -10    3     -0.70      0.00
   -4  -10    3      0.39      0.00
   -3  -10    3     -0.93      0.00
   -2  -10    3      1.96      0.00
   -1  -10    3      1.36      0.00
    0  -10    3      6.39      0.00
    1  -10    3     -2.52      0.00
    2  -10    3     -2.26      0.00
    3  -10    3      2.51      0.00
    4  -10    3     -1.44      0.00
    5  -10    3      1.19      0.00
    6  -10    3      4.21      0.00
    7  -10    3     -0.49      0.00
    8  -10    3      0.30      0.00
    9  -10    3      0.26      0.00
   10  -10    3     -1.39      0.00
   11  -10    3     -1.14      0.00
  -13   -9    3     -0.42      0.00
  -12   -9    3     -3.99      0.00
  -11   -9    3      0.46      0.00
  -10   -9    3      2.37      0.00
   -9   -9    3      0.64      0.00
   -8   -9    3      2.01      0.00
   -7   -9    3      0.53      0.00
   -6   -9    3     -2.14      0.00
   -5   -9    3     -0.01      0.00
   -4   -9    3     -4.97      0.00
   -3   -9    3      1.27      0.00
   -2   -9    3     -1.20      0.00
   -1   -9    3      2.45      0.00
    0   -9    3      4.83      0.00
    1   -9    3      1.87      0.00
    2   -9    3     -4.11      0.00
    3   -9    3     -0.63      0.00
    4   -9    3      1.16      0.00
    5   -9    3      0.52      0.00
    6   -9    3      2.08      0.00
    7   -9    3      3.17      0.00
    8   -9    3     -2.16      0.00
    9   -9    3      1.05      0.00
   10   -9    3      0.38      0.00
   11   -9    3     -0.42      0.00
  -13   -8    3     -4.32      0.00
  -12   -8    3     -1.53      0.00
  -11   -8    3      0.00      0.00
  -10   -8    3      1.68      0.00
   -9   -8    3      1.40      0.00
   -8   -8    3      3.00      0.00
   -7   -8    3      1.65      0.00
   -6   -8    3     -3.06      0.00
   -5   -8    3     -4.51      0.00
   -4   -8    3      0.86      0.00
   -3   -8    3     -8.40      0.00
   -2   -8    3      2.32      0.00
   -1   -8    3      0.87      0.00
    0   -8    3      1.21      0.00
    1   -8    3      4.51      0.00
    2   -8    3     -1.12      0.00
    3   -8    3     -5.58      0.00
    4   -8    3      2.74      0.00
    5   -8    3      1.07      0.00
    6   -8    3      2.26      0.00
    7   -8    3      1.40      0.00
    8   -8    3      1.45      0.00
    9   -8    3     -1.78      0.00
   10   -8    3      2.18      0.00
   11   -8    3     -0.42      0.00
  -13   -7    3     -1.27      0.00
  -12   -7    3     -0.40      0.00
  -11   -7    3     -2.37      0.00
  -10   -7    3      2.65      0.00
   -9   -7    3      3.28      0.00
   -8   -7    3     -0.32      0.00
   -7   -7    3      3.37      0.00
   -6   -7    3     -1.23      0.00
   -5   -7    3     -6.15      0.00
   -4   -7    3     -5.38      0.00
   -3   -7    3     -0.03      0.00
   -2   -7    3     -9.14      0.00
   -1   -7    3      3.88      0.00
    0   -7    3      1.94      0.00
    1   -7    3     -2.38      0.00
    2   -7    3      0.74      0.00
    3   -7    3     -0.35      0.00
    4   -7    3     -4.84      0.00
    5   -7    3      4.78      0.00
    6   -7    3      1.34      0.00
    7   -7    3      2.29      0.00
    8   -7    3      0.54      0.00
    9   -7    3     -0.03      0.00
   10   -7    3     -0.47      0.00
   11   -7    3      1.93      0.00
   12   -7    3     -0.74      0.00
  -13   -6    3     -1.16      0.00
  -12   -6    3     -0.59      0.00
  -11   -6    3      0.42      0.00
  -10   -6    3     -1.47      0.00
   -9   -6    3      3.54      0.00
   -8   -6    3      3.70      0.00
   -7   -6    3     -2.48      0.00
   -6   -6    3      3.17      0.00
   -5   -6    3     -7.95      0.00
   -4   -6    3     -7.21      0.00
   -3   -6    3     -2.62      0.00
   -2   -6    3     -0.72      0.00
   -1   -6    3     -7.48      0.00
    0   -6    3      4.19      0.00
    1   -6    3     -2.71      0.00
    2   -6    3     -4.12      0.00
    3   -6    3     -2.34      0.00
    4   -6    3      1.97      0.00
    5   -6    3     -2.68      0.00
    6   -6    3      5.12      0.00
    7   -6    3      0.75      0.00
    8   -6    3      1.12      0.00
    9   -6    3     -0.75      0.00
   10   -6    3     -0.83      0.00
   11   -6    3      0.10      0.00
   12   -6    3      0.91      0.00
  -13   -5    3     -1.67      0.00
  -12   -5    3      1.18      0.00
  -11   -5    3      0.21      0.00
  -10   -5    3     -0.26      0.00
   -9   -5    3      1.04      0.00
   -8   -5    3      2.83      0.00
   -7   -5    3      1.07      0.00
   -6   -5    3     -5.14      0.00
   -5   -5    3      3.24      0.00
   -4   -5    3    -12.26      0.00
   -3   -5    3     -5.42      0.00
   -2   -5    3      4.36      0.00
   -1   -5    3     -3.19      0.00
    0   -5    3     -6.02      0.00
    1   -5    3      2.13      0.00
    2   -5    3    -10.67      0.00
    3   -5    3     -1.31      0.00
    4   -5    3     -2.31      0.00
    5   -5    3      2.92      0.00
    6   -5    3     -0.80      0.00
    7   -5    3      3.93      0.00
    8   -5    3     -0.29      0.00
    9   -5    3     -0.11      0.00
   10   -5    3     -2.20      0.00
   11   -5    3     -1.42      0.00
   12   -5    3     -0.26      0.00
  -13   -4    3     -0.74      0.00
  -12   -4    3     -1.02      0.00
  -11   -4    3      2.48      0.00
  -10   -4    3      0.61      0.00
   -9   -4    3     -1.24      0.00
   -8   -4    3      4.11      0.00
   -7   -4    3     -0.33      0.00
   -6   -4    3     -2.64      0.00
   -5   -4    3     -5.42      0.00
   -4   -4    3      1.35      0.00
   -3   -4    3    -10.25      0.00
   -2   -4    3      3.63      0.00
   -1   -4    3      8.68      0.00
    0   -4    3    -10.65      0.00
    1   -4    3     -6.97      0.00
    2   -4    3     -0.41      0.00
    3   -4    3    -14.07      0.00
    4   -4    3      2.65      0.00
    5   -4    3      0.49      0.00
    6   -4    3      1.54      0.00
    7   -4    3      0.30      0.00
    8   -4    3      1.62      0.00
    9   -4    3     -1.50      0.00
   10   -4    3     -1.21      0.00
   11   -4    3     -2.38      0.00
   12   -4    3     -1.30      0.00
  -13   -3    3     -0.73      0.00
  -12   -3    3     -0.63      0.00
  -11   -3    3      0.88      0.00
  -10   -3    3      2.32      0.00
   -9   -3    3      1.14      0.00
   -8   -3    3     -2.65      0.00
   -7   -3    3      5.20      0.00
   -6   -3    3     -4.38      0.00
   -5   -3    3     -5.85      0.00
   -4   -3    3     -0.97      0.00
   -3   -3    3      0.60      0.00
   -2   -3    3     -4.20      0.00
   -1   -3    3     15.76      0.00
    0   -3    3      2.61      0.00
    1   -3    3    -18.27      0.00
    2   -3    3     -6.50      0.00
    3   -3    3     -2.01      0.00
    4   -3    3    -10.41      0.00
    5   -3    3      4.12      0.00
    6   -3    3      3.75      0.00
    7   -3    3     -1.52      0.00
    8   -3    3      0.22      0.00
    9   -3    3      0.14      0.00
   10   -3    3     -2.95      0.00
   11   -3    3     -1.93      0.00
   12   -3    3     -1.58      0.00
   13   -3    3     -0.11      0.00
  -13   -2    3     -0.71      0.00
  -12   -2    3     -1.28      0.00
  -11   -2    3     -0.20      0.00
  -10   -2    3      2.26      0.00
   -9   -2    3      2.14      0.00
   -8   -2    3      1.13      0.00
   -7   -2    3     -3.00      0.00
   -6   -2    3      2.31      0.00
   -5   -2    3     -5.62      0.00
   -4   -2    3     -7.77      0.00
   -3   -2    3      5.44      0.00
   -2   -2    3      4.90      0.00
   -1   -2    3      7.42      0.00
    0   -2    3     15.95      0.00
    1   -2    3     -6.47      0.00
    2   -2    3    -19.78      0.00
    3   -2    3     -0.24      0.00
    4   -2    3     -3.69      0.00
    5   -2    3     -3.15      0.00
    6   -2    3      3.19      0.00
    7   -2    3      3.90      0.00
    8   -2    3     -4.14      0.00
    9   -2    3     -0.14      0.00
   10   -2    3     -0.52      0.00
   11   -2    3     -3.94      0.00
   12   -2    3     -1.35      0.00
   13   -2    3     -0.85      0.00
  -13   -1    3     -0.65      0.00
  -12   -1    3     -2.34      0.00
  -11   -1    3     -0.42      0.00
  -10   -1    3      1.29      0.00
   -9   -1    3      3.09      0.00
   -8   -1    3      2.48      0.00
   -7   -1    3     -0.74      0.00
   -6   -1    3     -2.51      0.00
   -5   -1    3     -1.98      0.00
   -4   -1    3     -4.88      0.00
   -3   -1    3     -3.01      0.00
   -2   -1    3     11.95      0.00
   -1   -1    3      9.12      0.00
    0   -1    3     23.54      0.00
    1   -1    3      2.59      0.00
    2   -1    3     -5.25      0.00
    3   -1    3    -14.60      0.00
    4   -1    3      7.15      0.00
    5   -1    3     -5.70      0.00
    6   -1    3      3.13      0.00
    7   -1    3      1.58      0.00
    8   -1    3      0.36      0.00
    9   -1    3     -3.93      0.00
   10   -1    3      0.23      0.00
   11   -1    3     -1.75      0.00
   12   -1    3     -3.75      0.00
   13   -1    3      0.20      0.00
  -13    0    3     -1.49      0.00
  -12    0    3     -0.69      0.00
  -11    0    3     -3.33      0.00
  -10    0    3      1.85      0.00
   -9    0    3      3.03      0.00
   -8    0    3      3.27      0.00
   -7    0    3      2.48      0.00
   -6    0    3     -4.13      0.00
   -5    0    3     -2.58      0.00
   -4    0    3     -2.11      0.00
   -3    0    3     -6.60      0.00
   -2    0    3      9.43      0.00
   -1    0    3     20.17      0.00
    0    0    3      8.65      0.00
    1    0    3     32.62      0.00
    2    0    3     -6.69      0.00
    3    0    3      2.96      0.00
    4    0    3     -5.30      0.00
    5    0    3      9.01      0.00
    6    0    3     -6.07      0.00
    7    0    3      4.31      0.00
    8    0    3      0.66      0.00
    9    0    3     -3.00      0.00
   10    0    3     -0.82      0.00
   11    0    3     -0.10      0.00
   12    0    3     -2.07      0.00
   13    0    3     -2.54      0.00
  -13    1    3     -0.73      0.00
  -12    1    3     -1.71      0.00
  -11    1    3     -0.51      0.00
  -10    1    3     -1.90      0.00
   -9    1    3      3.77      0.00
   -8    1    3      2.87      0.00
   -7    1    3      1.34      0.00
   -6    1    3      0.99      0.00
   -5    1    3     -5.87      0.00
   -4    1    3     -3.42      0.00
   -3    1    3      4.35      0.00
   -2    1    3    -11.10      0.00
   -1    1    3     19.09      0.00
    0    1    3     26.86      0.00
    1    1    3      7.61      0.00
    2    1    3     29.37      0.00
    3    1    3     -2.59      0.00
    4    1    3      7.22      0.00
    5    1    3      2.86      0.00
    6    1    3      5.78      0.00
    7    1    3     -3.99      0.00
    8    1    3      1.18      0.00
    9    1    3      0.57      0.00
   10    1    3     -3.55      0.00
   11    1    3      2.49      0.00
   12    1    3     -1.46      0.00
   13    1    3     -0.46      0.00
  -13    2    3     -2.23      0.00
  -12    2    3      0.59      0.00
  -11    2    3     -1.83      0.00
  -10    2    3     -1.18      0.00
   -9    2    3      0.77      0.00
   -8    2    3      3.89      0.00
   -7    2    3      0.21      0.00
   -6    2    3     -0.84      0.00
   -5    2    3     -2.80      0.00
   -4    2    3     -1.49      0.00
   -3    2    3     -7.68      0.00
   -2    2    3     13.39      0.00
   -1    2    3    -15.12      0.00
    0    2    3     19.61      0.00
    1    2    3     26.35      0.00
    2    2    3      9.47      0.00
    3    2    3     22.75      0.00
    4    2    3      5.31      0.00
    5    2    3      7.49      0.00
    6    2    3      5.21      0.00
    7    2    3      0.72      0.00
    8    2    3     -1.52      0.00
    9    2    3     -0.86      0.00
   10    2    3      0.59      0.00
   11    2    3     -2.28      0.00
   12    2    3      3.67      0.00
   13    2    3     -1.42      0.00
  -13    3    3      0.19      0.00
  -12    3    3     -2.74      0.00
  -11    3    3      2.05      0.00
  -10    3    3     -1.61      0.00
   -9    3    3     -1.90      0.00
   -8    3    3      2.07      0.00
   -7    3    3      2.05      0.00
   -6    3    3     -3.50      0.00
   -5    3    3      1.89      0.00
   -4    3    3     -8.35      0.00
   -3    3    3      7.96      0.00
   -2    3    3    -15.43      0.00
   -1    3    3     16.78      0.00
    0    3    3    -15.02      0.00
    1    3    3     16.63      0.00
    2    3    3     21.70      0.00
    3    3    3     12.32      0.00
    4    3    3     19.17      0.00
    5    3    3      8.02      0.00
    6    3    3      6.34      0.00
    7    3    3      3.66      0.00
    8    3    3     -3.16      0.00
    9    3    3     -0.15      0.00
   10    3    3     -0.54      0.00
   11    3    3      0.55      0.00
   12    3    3     -0.14      0.00
   13    3    3      2.85      0.00
  -13    4    3     -0.71      0.00
  -12    4    3      0.41      0.00
  -11    4    3     -1.68      0.00
  -10    4    3      2.15      0.00
   -9    4    3     -1.52      0.00
   -8    4    3     -1.33      0.00
   -7    4    3      2.58      0.00
   -6    4    3     -0.79      0.00
   -5    4    3     -5.98      0.00
   -4    4    3      9.34      0.00
   -3    4    3    -13.38      0.00
   -2    4    3     13.31      0.00
   -1    4    3    -17.01      0.00
    0    4    3     10.18      0.00
    1    4    3     -7.36      0.00
    2    4    3     14.67      0.00
    3    4    3     19.10      0.00
    4    4    3     13.54      0.00
    5    4    3     15.93      0.00
    6    4    3      6.55      0.00
    7    4    3      2.66      0.00
    8    4    3      1.82      0.00
    9    4    3     -3.25      0.00
   10    4    3      0.85      0.00
   11    4    3     -0.36      0.00
   12    4    3      0.51      0.00
   13    4    3      2.05      0.00
  -12    5    3     -0.84      0.00
  -11    5    3      0.40      0.00
  -10    5    3      1.15      0.00
   -9    5    3      0.86      0.00
   -8    5    3     -1.66      0.00
   -7    5    3     -0.69      0.00
   -6    5    3      3.45      0.00
   -5    5    3     -2.45      0.00
   -4    5    3     -5.39      0.00
   -3    5    3     14.41      0.00
   -2    5    3    -16.00      0.00
   -1    5    3      9.66      0.00
    0    5    3     -6.92      0.00
    1    5    3     -0.58      0.00
    2    5    3      5.14      0.00
    3    5    3     13.28      0.00
    4    5    3     16.79      0.00
    5    5    3     11.50      0.00
    6    5    3     10.76      0.00
    7    5    3      3.63      0.00
    8    5    3     -0.40      0.00
    9    5    3      0.22      0.00
   10    5    3     -1.37      0.00
   11    5    3      1.60      0.00
   12    5    3      0.26      0.00
   13    5    3      0.12      0.00
  -12    6    3      1.17      0.00
  -11    6    3     -0.47      0.00
  -10    6    3     -0.01      0.00
   -9    6    3      3.64      0.00
   -8    6    3     -0.95      0.00
   -7    6    3     -1.00      0.00
   -6    6    3     -0.79      0.00
   -5    6    3      2.93      0.00
   -4    6    3     -1.83      0.00
   -3    6    3     -2.41      0.00
   -2    6    3     11.91      0.00
   -1    6    3    -15.46      0.00
    0    6    3      4.05      0.00
    1    6    3      4.72      0.00
    2    6    3     -5.99      0.00
    3    6    3     12.92      0.00
    4    6    3     12.51      0.00
    5    6    3     10.77      0.00
    6    6    3      6.77      0.00
    7    6    3      5.28      0.00
    8    6    3      0.45      0.00
    9    6    3     -0.82      0.00
   10    6    3      0.26      0.00
   11    6    3      0.17      0.00
   12    6    3      1.04      0.00
   13    6    3      1.51      0.00
  -12    7    3      0.81      0.00
  -11    7    3      0.13      0.00
  -10    7    3      0.68      0.00
   -9    7    3     -0.27      0.00
   -8    7    3      4.13      0.00
   -7    7    3     -3.06      0.00
   -6    7    3      0.28      0.00
   -5    7    3      0.49      0.00
   -4    7    3      0.30      0.00
   -3    7    3     -0.71      0.00
   -2    7    3      0.00      0.00
   -1    7    3      3.64      0.00
    0    7    3    -11.20      0.00
    1    7    3      3.35      0.00
    2    7    3      7.79      0.00
    3    7    3     -3.91      0.00
    4    7    3     12.54      0.00
    5    7    3     10.63      0.00
    6    7    3      3.11      0.00
    7    7    3      2.38      0.00
    8    7    3      1.44      0.00
    9    7    3     -1.19      0.00
   10    7    3     -1.35      0.00
   11    7    3      2.58      0.00
   12    7    3      3.49      0.00
   13    7    3     -0.29      0.00
  -12    8    3      0.78      0.00
  -11    8    3      1.17      0.00
  -10    8    3     -0.95      0.00
   -9    8    3      1.69      0.00
   -8    8    3     -0.28      0.00
   -7    8    3      3.09      0.00
   -6    8    3     -3.97      0.00
   -5    8    3      0.55      0.00
   -4    8    3      3.26      0.00
   -3    8    3     -2.42      0.00
   -2    8    3     -0.54      0.00
   -1    8    3      0.11      0.00
    0    8    3     -4.29      0.00
    1    8    3     -4.34      0.00
    2    8    3      6.25      0.00
    3    8    3      4.37      0.00
    4    8    3      1.05      0.00
    5    8    3      8.93      0.00
    6    8    3      5.46      0.00
    7    8    3     -2.03      0.00
    8    8    3     -0.11      0.00
    9    8    3     -0.72      0.00
   10    8    3     -1.04      0.00
   11    8    3      1.72      0.00
   12    8    3      3.87      0.00
   13    8    3      7.36      0.00
  -11    9    3      0.61      0.00
  -10    9    3      1.05      0.00
   -9    9    3     -0.61      0.00
   -8    9    3      1.30      0.00
   -7    9    3     -0.12      0.00
   -6    9    3      0.98      0.00
   -5    9    3     -1.98      0.00
   -4    9    3      0.25      0.00
   -3    9    3      4.18      0.00
   -2    9    3     -4.24      0.00
   -1    9    3     -0.77      0.00
    0    9    3     -1.28      0.00
    1    9    3     -6.45      0.00
    2    9    3      1.59      0.00
    3    9    3      9.40      0.00
    4    9    3     -0.15      0.00
    5    9    3      4.37      0.00
    6    9    3      4.70      0.00
    7    9    3     -0.67      0.00
    8    9    3     -3.67      0.00
    9    9    3     -1.09      0.00
   10    9    3     -1.46      0.00
   11    9    3     -0.66      0.00
   12    9    3     11.75      0.00
   13    9    3      2.56      0.00
  -11   10    3      0.34      0.00
  -10   10    3      0.15      0.00
   -9   10    3      0.26      0.00
   -8   10    3      0.41      0.00
   -7   10    3     -0.33      0.00
   -6   10    3      0.54      0.00
   -5   10    3     -1.09      0.00
   -4   10    3      0.39      0.00
   -3   10    3      0.73      0.00
   -2   10    3      2.46      0.00
   -1   10    3     -5.77      0.00
    0   10    3     -1.03      0.00
    1   10    3     -2.60      0.00
    2   10    3     -2.32      0.00
    3   10    3      3.92      0.00
    4   10    3      9.86      0.00
    5   10    3     -3.15      0.00
    6   10    3      3.77      0.00
    7   10    3      0.25      0.00
    8   10    3     -4.62      0.00
    9   10    3     -3.40      0.00
   10   10    3     -0.81      0.00
   11   10    3      0.95      0.00
   12   10    3     -0.06      0.00
   13   10    3     17.81      0.00
  -11   11    3     -0.15      0.00
  -10   11    3      0.83      0.00
   -9   11    3      0.07      0.00
   -8   11    3     -0.98      0.00
   -7   11    3      0.80      0.00
   -6   11    3     -1.94      0.00
   -5   11    3      1.31      0.00
   -4   11    3     -1.08      0.00
   -3   11    3      0.26      0.00
   -2   11    3      0.75      0.00
   -1   11    3      0.62      0.00
    0   11    3     -7.01      0.00
    1   11    3     -0.98      0.00
    2   11    3     -2.73      0.00
    3   11    3      3.53      0.00
    4   11    3      3.08      0.00
    5   11    3      5.60      0.00
    6   11    3     -3.24      0.00
    7   11    3      0.33      0.00
    8   11    3     -2.19      0.00
    9   11    3     -5.77      0.00
   10   11    3     -2.43      0.00
   11   11    3     -0.38      0.00
   12   11    3      5.60      0.00
   13   11    3      1.26      0.00
  -10   12    3      0.28      0.00
   -9   12    3      0.58      0.00
   -8   12    3     -0.22      0.00
   -7   12    3     -1.86      0.00
   -6   12    3      0.75      0.00
   -5   12    3     -2.19      0.00
   -4   12    3      1.31      0.00
   -3   12    3      0.19      0.00
   -2   12    3     -0.61      0.00
   -1   12    3     -0.77      0.00
    0   12    3     -0.55      0.00
    1   12    3     -6.78      0.00
    2   12    3      0.55      0.00
    3   12    3     -1.77      0.00
    4   12    3      5.98      0.00
    5   12    3      1.23      0.00
    6   12    3      0.16      0.00
    7   12    3     -1.75      0.00
    8   12    3     -2.17      0.00
    9   12    3     -2.88      0.00
   10   12    3     -4.03      0.00
   11   12    3     -0.45      0.00
   12   12    3     -0.80      0.00
   13   12    3      6.63      0.00
  -10   13    3      0.01      0.00
   -9   13    3      0.91      0.00
   -8   13    3     -0.49      0.00
   -7   13    3     -1.13      0.00
   -6   13    3     -1.08      0.00
   -5   13    3      0.10      0.00
   -4   13    3     -0.92      0.00
   -3   13    3      0.82      0.00
   -2   13    3      0.13      0.00
   -1   13    3     -0.62      0.00
    0   13    3     -1.70      0.00
    1   13    3     -1.43      0.00
    2   13    3     -4.42      0.00
    3   13    3      3.01      0.00
    4   13    3     -0.64      0.00
    5   13    3      3.67      0.00
    6   13    3      0.41      0.00
    7   13    3     -1.75      0.00
    8   13    3     -1.12      0.00
    9   13    3     -2.19      0.00
   10   13    3     -3.18      0.00
   11   13    3     -0.98      0.00
   12   13    3      1.70      0.00
   -9   14    3      0.42      0.00
   -8   14    3      0.60      0.00
   -7   14    3     -1.71      0.00
   -6   14    3     -1.76      0.00
   -5   14    3      1.13      0.00
   -4   14    3     -1.38      0.00
   -3   14    3      0.08      0.00
   -2   14    3      0.58      0.00
   -1   14    3     -1.02      0.00
    0   14    3     -0.86      0.00
    1   14    3     -0.43      0.00
    2   14    3     -0.88      0.00
    3   14    3     -2.07      0.00
    4   14    3      3.72      0.00
    5   14    3      0.35      0.00
    6   14    3     -0.01      0.00
    7   14    3      0.71      0.00
    8   14    3     -1.84      0.00
    9   14    3     -1.01      0.00
   10   14    3     -1.42      0.00
   11   14    3     -1.72      0.00
   12   14    3      0.47      0.00
   -9   15    3     -0.09      0.00
   -8   15    3      0.98      0.00
   -7   15    3     -0.32      0.00
   -6   15    3     -2.32      0.00
   -5   15    3     -1.19      0.00
   -4   15    3      1.97      0.00
   -3   15    3     -2.27      0.00
   -2   15    3     -0.39      0.00
   -1   15    3      0.60      0.00
    0   15    3     -1.78      0.00
    1   15    3     -0.60      0.00
    2   15    3      1.40      0.00
    3   15    3      0.30      0.00
    4   15    3     -1.30      0.00
    5   15    3      2.35      0.00
    6   15    3      1.22      0.00
    7   15    3     -1.18      0.00
    8   15    3      0.49      0.00
    9   15    3     -2.40      0.00
   10   15    3     -0.57      0.00
   11   15    3     -0.64      0.00
   12   15    3      0.46      0.00
   -8   16    3     -0.20      0.00
   -7   16    3      1.26      0.00
   -6   16    3     -0.83      0.00
   -5   16    3     -2.07      0.00
   -4   16    3      0.15      0.00
   -3   16    3      0.46      0.00
   -2   16    3     -1.92      0.00
   -1   16    3     -1.05      0.00
    0   16    3      0.71      0.00
    1   16    3     -1.71      0.00
    2   16    3      1.33      0.00
    3   16    3      1.99      0.00
    4   16    3     -0.80      0.00
    5   16    3      0.29      0.00
    6   16    3      2.74      0.00
    7   16    3      1.24      0.00
    8   16    3     -0.60      0.00
    9   16    3     -0.29      0.00
   10   16    3     -1.50      0.00
   11   16    3     -0.45      0.00
   -7   17    3      0.54      0.00
   -6   17    3      0.81      0.00
   -5   17    3     -0.98      0.00
   -4   17    3     -1.43      0.00
   -3   17    3      1.17      0.00
   -2   17    3     -0.96      0.00
   -1   17    3     -1.40      0.00
    0   17    3     -0.31      0.00
    1   17    3      0.63      0.00
    2   17    3     -0.53      0.00
    3   17    3      2.89      0.00
    4   17    3      1.56      0.00
    5   17    3     -1.29      0.00
    6   17    3      2.93      0.00
    7   17    3      6.46      0.00
    8   17    3      0.40      0.00
    9   17    3     -0.84      0.00
   10   17    3     -0.01      0.00
   11   17    3      0.43      0.00
   -6   18    3      1.23      0.00
   -5   18    3      0.07      0.00
   -4   18    3     -0.89      0.00
   -3   18    3     -0.72      0.00
   -2   18    3      1.38      0.00
   -1   18    3     -1.32      0.00
    0   18    3     -0.96      0.00
    1   18    3      1.48      0.00
    2   18    3      0.02      0.00
    3   18    3      1.15      0.00
    4   18    3      2.54      0.00
    5   18    3      0.91      0.00
    6   18    3      4.41      0.00
    7   18    3      2.66      0.00
    8   18    3      8.31      0.00
    9   18    3     -0.13      0.00
   10   18    3     -0.98      0.00
   -6   19    3     -0.14      0.00
   -5   19    3      0.45      0.00
   -4   19    3     -0.47      0.00
   -3   19    3     -0.56      0.00
   -2   19    3      0.20      0.00
   -1   19    3      0.82      0.00
    0   19    3     -1.43      0.00
    1   19    3     -0.25      0.00
    2   19    3      2.62      0.00
    3   19    3     -0.56      0.00
    4   19    3      1.78      0.00
    5   19    3      2.19      0.00
    6   19    3      0.50      0.00
    7   19    3     10.94      0.00
    8   19    3      0.07      0.00
    9   19    3      4.63      0.00
   10   19    3      0.06      0.00
   -5   20    3      0.72      0.00
   -4   20    3     -0.57      0.00
   -3   20    3     -0.71      0.00
   -2   20    3     -0.37      0.00
   -1   20    3      0.82      0.00
    0   20    3     -0.15      0.00
    1   20    3     -0.71      0.00
    2   20    3      0.36      0.00
    3   20    3      1.89      0.00
    4   20    3     -0.18      0.00
    5   20    3      1.17      0.00
    6   20    3      3.04      0.00
    7   20    3      0.53      0.00
    8   20    3      8.44      0.00
    9   20    3     -0.47      0.00
   -3   21    3     -0.35      0.00
   -2   21    3     -0.89      0.00
   -1   21    3     -0.29      0.00
    0   21    3      0.78      0.00
    1   21    3     -0.42      0.00
    2   21    3      0.66      0.00
    3   21    3      0.77      0.00
    4   21    3      0.19      0.00
    5   21    3      1.01      0.00
    6   21    3      0.02      0.00
    8   21    3      0.58      0.00
   -2   22    3      0.26      0.00
   -1   22    3     -1.12      0.00
    0   22    3     -0.08      0.00
    1   22    3      0.85      0.00
    2   22    3      0.55      0.00
    3   22    3      0.90      0.00
    4   22    3      1.02      0.00
    5   22    3     -0.69      0.00
    7   22    3     -0.99      0.00
    0   23    3     -0.87      0.00
    1   23    3      0.12      0.00
    2   23    3      1.22      0.00
    3   23    3      1.43      0.00
    4   23    3      0.16      0.00
   -4  -22    4     -0.53      0.00
   -3  -22    4      0.63      0.00
   -2  -22    4      0.33      0.00
    0  -22    4      0.11      0.00
   -6  -21    4      0.63      0.00
   -5  -21    4      0.72      0.00
   -4  -21    4      0.67      0.00
   -3  -21    4     -1.25      0.00
   -2  -21    4      1.51      0.00
   -1  -21    4     -0.26      0.00
    0  -21    4     -0.25      0.00
    1  -21    4     -0.46      0.00
    2  -21    4     -0.30      0.00
   -7  -20    4      0.39      0.00
   -6  -20    4     -0.54      0.00
   -5  -20    4      1.08      0.00
   -4  -20    4      0.60      0.00
   -3  -20    4      0.66      0.00
   -2  -20    4     -1.39      0.00
   -1  -20    4      0.71      0.00
    0  -20    4     -0.55      0.00
    1  -20    4     -0.57      0.00
    2  -20    4     -0.44      0.00
    3  -20    4     -0.76      0.00
    4  -20    4     -0.93      0.00
   -8  -19    4      0.17      0.00
   -7  -19    4     -1.04      0.00
   -6  -19    4      0.74      0.00
   -5  -19    4      0.93      0.00
   -4  -19    4      0.69      0.00
   -3  -19    4     -0.20      0.00
   -2  -19    4     -0.10      0.00
   -1  -19    4     -0.77      0.00
    0  -19    4     -0.37      0.00
    1  -19    4     -0.15      0.00
    2  -19    4     -0.67      0.00
    3  -19    4     -0.68      0.00
    4  -19    4     -0.15      0.00
    5  -19    4     -1.03      0.00
   -9  -18    4     -1.22      0.00
   -8  -18    4     -0.39      0.00
   -7  -18    4      0.92      0.00
   -6  -18    4     -0.60      0.00
   -5  -18    4      0.97      0.00
   -4  -18    4      1.83      0.00
   -3  -18    4     -0.61      0.00
   -2  -18    4     -0.21      0.00
   -1  -18    4     -1.01      0.00
    0  -18    4     -0.61      0.00
    1  -18    4      0.42      0.00
    2  -18    4      0.51      0.00
    3  -18    4     -0.77      0.00
    4  -18    4     -2.20      0.00
    5  -18    4      1.64      0.00
  -10  -17    4     -1.16      0.00
   -9  -17    4     -1.71      0.00
   -8  -17    4     -0.32      0.00
   -7  -17    4      0.45      0.00
   -6  -17    4      0.21      0.00
   -5  -17    4      1.27      0.00
   -4  -17    4      1.28      0.00
   -3  -17    4      0.87      0.00
   -2  -17    4     -2.26      0.00
   -1  -17    4      1.08      0.00
    0  -17    4     -0.99      0.00
    1  -17    4     -0.66      0.00
    2  -17    4      1.75      0.00
    3  -17    4      0.17      0.00
    4  -17    4     -1.39      0.00
    5  -17    4     -0.19      0.00
    6  -17    4      2.58      0.00
    7  -17    4      4.87      0.00
  -11  -16    4     -0.76      0.00
  -10  -16    4     -0.06      0.00
   -9  -16    4     -1.12      0.00
   -8  -16    4     -2.54      0.00
   -7  -16    4      1.26      0.00
   -6  -16    4      3.01      0.00
   -5  -16    4     -2.09      0.00
   -4  -16    4      2.67      0.00
   -3  -16    4      1.24      0.00
   -2  -16    4     -1.03      0.00
   -1  -16    4     -2.81      0.00
    0  -16    4      2.31      0.00
    1  -16    4     -0.37      0.00
    2  -16    4      0.08      0.00
    3  -16    4      1.87      0.00
    4  -16    4     -0.86      0.00
    5  -16    4     -2.16      0.00
    6  -16    4      8.11      0.00
    7  -16    4      2.05      0.00
  -11  -15    4     -0.73      0.00
  -10  -15    4     -0.85      0.00
   -9  -15    4     -0.88      0.00
   -8  -15    4     -0.80      0.00
   -7  -15    4     -1.23      0.00
   -6  -15    4      1.78      0.00
   -5  -15    4      4.35      0.00
   -4  -15    4     -3.42      0.00
   -3  -15    4      2.89      0.00
   -2  -15    4     -0.33      0.00
   -1  -15    4     -2.34      0.00
    0  -15    4     -0.95      0.00
    1  -15    4      2.88      0.00
    2  -15    4     -0.35      0.00
    3  -15    4      0.74      0.00
    4  -15    4      1.16      0.00
    5  -15    4      0.34      0.00
    6  -15    4     -1.41      0.00
    7  -15    4     14.23      0.00
    8  -15    4      1.19      0.00
  -12  -14    4     -0.14      0.00
  -11  -14    4     -0.24      0.00
  -10  -14    4     -1.25      0.00
   -9  -14    4     -1.61      0.00
   -8  -14    4     -0.66      0.00
   -7  -14    4     -0.90      0.00
   -6  -14    4      2.40      0.00
   -5  -14    4      1.08      0.00
   -4  -14    4      3.22      0.00
   -3  -14    4     -3.55      0.00
   -2  -14    4      3.22      0.00
   -1  -14    4     -2.14      0.00
    0  -14    4     -2.53      0.00
    1  -14    4      2.52      0.00
    2  -14    4      2.82      0.00
    3  -14    4     -0.99      0.00
    4  -14    4      0.90      0.00
    5  -14    4      0.25      0.00
    6  -14    4      3.73      0.00
    7  -14    4      1.42      0.00
    8  -14    4     10.49      0.00
    9  -14    4      0.23      0.00
  -12  -13    4      0.64      0.00
  -11  -13    4      0.09      0.00
  -10  -13    4     -1.46      0.00
   -9  -13    4     -2.00      0.00
   -8  -13    4     -1.09      0.00
   -7  -13    4      1.40      0.00
   -6  -13    4     -1.70      0.00
   -5  -13    4      5.43      0.00
   -4  -13    4      0.86      0.00
   -3  -13    4      0.75      0.00
   -2  -13    4     -2.93      0.00
   -1  -13    4      3.57      0.00
    0  -13    4     -1.48      0.00
    1  -13    4     -1.68      0.00
    2  -13    4      5.25      0.00
    3  -13    4      1.26      0.00
    4  -13    4     -1.41      0.00
    5  -13    4      1.90      0.00
    6  -13    4      0.02      0.00
    7  -13    4      4.35      0.00
    8  -13    4      3.85      0.00
    9  -13    4      2.57      0.00
  -12  -12    4     -0.33      0.00
  -11  -12    4      1.35      0.00
  -10  -12    4     -0.92      0.00
   -9  -12    4     -1.92      0.00
   -8  -12    4     -1.54      0.00
   -7  -12    4     -0.12      0.00
   -6  -12    4      4.08      0.00
   -5  -12    4     -1.81      0.00
   -4  -12    4      5.48      0.00
   -3  -12    4      1.42      0.00
   -2  -12    4     -2.62      0.00
   -1  -12    4      0.26      0.00
    0  -12    4      3.35      0.00
    1  -12    4      0.24      0.00
    2  -12    4     -0.10      0.00
    3  -12    4      5.58      0.00
    4  -12    4     -0.98      0.00
    5  -12    4     -0.99      0.00
    6  -12    4      3.30      0.00
    7  -12    4      0.71      0.00
    8  -12    4      1.11      0.00
    9  -12    4      3.39      0.00
   10  -12    4     -0.94      0.00
  -12  -11    4      0.71      0.00
  -11  -11    4      0.80      0.00
  -10  -11    4      0.09      0.00
   -9  -11    4     -1.59      0.00
   -8  -11    4     -0.45      0.00
   -7  -11    4      0.76      0.00
   -6  -11    4     -0.95      0.00
   -5  -11    4      5.52      0.00
   -4  -11    4     -0.91      0.00
   -3  -11    4      2.62      0.00
   -2  -11    4      1.80      0.00
   -1  -11    4     -4.88      0.00
    0  -11    4      4.95      0.00
    1  -11    4      3.11      0.00
    2  -11    4     -0.15      0.00
    3  -11    4      1.50      0.00
    4  -11    4      3.53      0.00
    5  -11    4     -1.44      0.00
    6  -11    4      0.43      0.00
    7  -11    4      2.91      0.00
    8  -11    4      0.60      0.00
    9  -11    4     -0.94      0.00
   10  -11    4      1.39      0.00
  -13  -10    4     -1.04      0.00
  -12  -10    4     -4.64      0.00
  -11  -10    4      0.79      0.00
  -10  -10    4      1.64      0.00
   -9  -10    4     -1.39      0.00
   -8  -10    4     -0.60      0.00
   -7  -10    4      1.36      0.00
   -6  -10    4      1.67      0.00
   -5  -10    4     -1.03      0.00
   -4  -10    4      4.53      0.00
   -3  -10    4     -0.51      0.00
   -2  -10    4     -1.68      0.00
   -1  -10    4      2.43      0.00
    0  -10    4     -3.01      0.00
    1  -10    4      6.70      0.00
    2  -10    4      2.39      0.00
    3  -10    4     -1.43      0.00
    4  -10    4      2.30      0.00
    5  -10    4      1.13      0.00
    6  -10    4     -0.44      0.00
    7  -10    4      2.24      0.00
    8  -10    4      0.54      0.00
    9  -10    4     -0.39      0.00
   10  -10    4      0.07      0.00
  -13   -9    4     -9.77      0.00
  -12   -9    4      0.24      0.00
  -11   -9    4     -2.79      0.00
  -10   -9    4      0.42      0.00
   -9   -9    4      1.25      0.00
   -8   -9    4     -0.72      0.00
   -7   -9    4      2.05      0.00
   -6   -9    4      1.41      0.00
   -5   -9    4     -0.37      0.00
   -4   -9    4      1.39      0.00
   -3   -9    4      0.18      0.00
   -2   -9    4     -0.75      0.00
   -1   -9    4     -3.43      0.00
    0   -9    4      3.33      0.00
    1   -9    4      0.84      0.00
    2   -9    4      4.99      0.00
    3   -9    4      0.63      0.00
    4   -9    4     -1.17      0.00
    5   -9    4      2.08      0.00
    6   -9    4      0.60      0.00
    7   -9    4      0.01      0.00
    8   -9    4      3.17      0.00
    9   -9    4     -1.76      0.00
   10   -9    4      0.30      0.00
   11   -9    4      0.97      0.00
  -13   -8    4     -0.53      0.00
  -12   -8    4     -5.27      0.00
  -11   -8    4     -0.37      0.00
  -10   -8    4     -1.15      0.00
   -9   -8    4      1.01      0.00
   -8   -8    4      1.16      0.00
   -7   -8    4     -0.22      0.00
   -6   -8    4      4.85      0.00
   -5   -8    4      0.07      0.00
   -4   -8    4     -3.74      0.00
   -3   -8    4      3.64      0.00
   -2   -8    4     -5.73      0.00
   -1   -8    4     -0.57      0.00
    0   -8    4      0.27      0.00
    1   -8    4      2.62      0.00
    2   -8    4      1.88      0.00
    3   -8    4      3.20      0.00
    4   -8    4     -0.79      0.00
    5   -8    4      0.19      0.00
    6   -8    4      1.36      0.00
    7   -8    4      1.64      0.00
    8   -8    4     -0.06      0.00
    9   -8    4      2.54      0.00
   10   -8    4     -2.16      0.00
   11   -8    4      2.49      0.00
  -13   -7    4     -3.27      0.00
  -12   -7    4     -0.80      0.00
  -11   -7    4      0.27      0.00
  -10   -7    4     -2.34      0.00
   -9   -7    4     -0.29      0.00
   -8   -7    4      3.27      0.00
   -7   -7    4      1.15      0.00
   -6   -7    4     -0.08      0.00
   -5   -7    4      4.73      0.00
   -4   -7    4     -2.38      0.00
   -3   -7    4     -8.48      0.00
   -2   -7    4      5.86      0.00
   -1   -7    4     -8.02      0.00
    0   -7    4     -0.23      0.00
    1   -7    4      4.84      0.00
    2   -7    4     -0.05      0.00
    3   -7    4     -0.22      0.00
    4   -7    4      2.90      0.00
    5   -7    4     -1.33      0.00
    6   -7    4      1.76      0.00
    7   -7    4      0.96      0.00
    8   -7    4      2.77      0.00
    9   -7    4     -0.21      0.00
   10   -7    4      0.49      0.00
   11   -7    4     -1.10      0.00
  -13   -6    4      0.48      0.00
  -12   -6    4     -1.27      0.00
  -11   -6    4     -0.05      0.00
  -10   -6    4      1.93      0.00
   -9   -6    4     -3.15      0.00
   -8   -6    4      1.80      0.00
   -7   -6    4      4.44      0.00
   -6   -6    4     -1.66      0.00
   -5   -6    4      2.33      0.00
   -4   -6    4      0.06      0.00
   -3   -6    4     -6.66      0.00
   -2   -6    4     -9.67      0.00
   -1   -6    4      8.72      0.00
    0   -6    4     -6.02      0.00
    1   -6    4     -0.35      0.00
    2   -6    4      3.99      0.00
    3   -6    4     -2.51      0.00
    4   -6    4     -2.77      0.00
    5   -6    4      3.51      0.00
    6   -6    4     -1.56      0.00
    7   -6    4      2.99      0.00
    8   -6    4      1.18      0.00
    9   -6    4      2.94      0.00
   10   -6    4     -0.98      0.00
   11   -6    4     -2.01      0.00
   12   -6    4     -0.69      0.00
  -13   -5    4     -0.16      0.00
  -12   -5    4     -1.25      0.00
  -11   -5    4      1.11      0.00
  -10   -5    4      0.34      0.00
   -9   -5    4      1.49      0.00
   -8   -5    4     -1.68      0.00
   -7   -5    4      4.08      0.00
   -6   -5    4      3.48      0.00
   -5   -5    4     -6.24      0.00
   -4   -5    4      4.12      0.00
   -3   -5    4     -6.66      0.00
   -2   -5    4     -9.94      0.00
   -1   -5    4      0.94      0.00
    0   -5    4      7.42      0.00
    1   -5    4     -6.02      0.00
    2   -5    4     -0.69      0.00
    3   -5    4     -1.43      0.00
    4   -5    4     -3.54      0.00
    5   -5    4     -3.60      0.00
    6   -5    4      4.07      0.00
    7   -5    4     -1.11      0.00
    8   -5    4      3.03      0.00
    9   -5    4      1.64      0.00
   10   -5    4      1.07      0.00
   11   -5    4     -2.21      0.00
   12   -5    4     -3.00      0.00
  -13   -4    4      0.48      0.00
  -12   -4    4      0.26      0.00
  -11   -4    4     -1.49      0.00
  -10   -4    4      2.04      0.00
   -9   -4    4      0.92      0.00
   -8   -4    4      0.38      0.00
   -7   -4    4      1.51      0.00
   -6   -4    4      3.45      0.00
   -5   -4    4      1.36      0.00
   -4   -4    4     -8.77      0.00
   -3   -4    4      2.56      0.00
   -2   -4    4    -10.33      0.00
   -1   -4    4     -6.49      0.00
    0   -4    4     14.95      0.00
    1   -4    4     -0.57      0.00
    2   -4    4    -10.17      0.00
    3   -4    4     -0.68      0.00
    4   -4    4     -6.68      0.00
    5   -4    4     -3.68      0.00
    6   -4    4     -1.12      0.00
    7   -4    4      3.38      0.00
    8   -4    4     -0.54      0.00
    9   -4    4      2.68      0.00
   10   -4    4      1.50      0.00
   11   -4    4     -2.10      0.00
   12   -4    4     -3.02      0.00
  -13   -3    4     -0.67      0.00
  -12   -3    4     -0.51      0.00
  -11   -3    4     -0.10      0.00
  -10   -3    4     -0.65      0.00
   -9   -3    4      2.14      0.00
   -8   -3    4      2.73      0.00
   -7   -3    4     -1.29      0.00
   -6   -3    4      3.89      0.00
   -5   -3    4      1.41      0.00
   -4   -3    4     -3.45      0.00
   -3   -3    4     -8.30      0.00
   -2   -3    4      1.82      0.00
   -1   -3    4     -7.13      0.00
    0   -3    4      1.88      0.00
    1   -3    4     15.42      0.00
    2   -3    4    -10.53      0.00
    3   -3    4    -12.70      0.00
    4   -3    4     -0.60      0.00
    5   -3    4     -8.23      0.00
    6   -3    4     -3.27      0.00
    7   -3    4      3.13      0.00
    8   -3    4      1.06      0.00
    9   -3    4     -0.89      0.00
   10   -3    4      2.96      0.00
   11   -3    4      0.02      0.00
   12   -3    4     -3.34      0.00
   13   -3    4     -2.57      0.00
  -13   -2    4     -0.85      0.00
  -12   -2    4     -0.32      0.00
  -11   -2    4     -1.53      0.00
  -10   -2    4     -0.61      0.00
   -9   -2    4      0.34      0.00
   -8   -2    4      2.76      0.00
   -7   -2    4      4.24      0.00
   -6   -2    4     -2.10      0.00
   -5   -2    4      2.06      0.00
   -4   -2    4     -0.03      0.00
   -3   -2    4     -9.12      0.00
   -2   -2    4     -2.61      0.00
   -1   -2    4      3.35      0.00
    0   -2    4      1.14      0.00
    1   -2    4      4.51      0.00
    2   -2    4      5.95      0.00
    3   -2    4    -17.12      0.00
    4   -2    4     -9.67      0.00
    5   -2    4     -1.62      0.00
    6   -2    4     -4.91      0.00
    7   -2    4     -2.23      0.00
    8   -2    4      4.77      0.00
    9   -2    4     -1.75      0.00
   10   -2    4     -0.79      0.00
   11   -2    4      2.56      0.00
   12   -2    4     -2.05      0.00
   13   -2    4     -1.95      0.00
  -13   -1    4     -1.36      0.00
  -12   -1    4     -1.04      0.00
  -11   -1    4     -1.33      0.00
  -10   -1    4     -1.50      0.00
   -9   -1    4      0.58      0.00
   -8   -1    4      2.18      0.00
   -7   -1    4      3.52      0.00
   -6   -1    4      3.31      0.00
   -5   -1    4     -2.64      0.00
   -4   -1    4     -2.63      0.00
   -3   -1    4     -2.34      0.00
   -2   -1    4     -7.83      0.00
   -1   -1    4     10.41      0.00
    0   -1    4      3.08      0.00
    1   -1    4      8.14      0.00
    2   -1    4     -1.68      0.00
    3   -1    4      0.24      0.00
    4   -1    4    -17.58      0.00
    5   -1    4     -2.86      0.00
    6   -1    4     -3.28      0.00
    7   -1    4     -0.41      0.00
    8   -1    4     -0.83      0.00
    9   -1    4      2.64      0.00
   10   -1    4     -3.43      0.00
   11   -1    4      0.28      0.00
   12   -1    4      0.97      0.00
   13   -1    4     -2.62      0.00
  -13    0    4     -1.35      0.00
  -12    0    4     -1.82      0.00
  -11    0    4      0.43      0.00
  -10    0    4     -2.57      0.00
   -9    0    4      0.29      0.00
   -8    0    4      3.06      0.00
   -7    0    4      3.43      0.00
   -6    0    4      3.22      0.00
   -5    0    4     -0.57      0.00
   -4    0    4     -4.96      0.00
   -3    0    4     -3.48      0.00
   -2    0    4     -2.74      0.00
   -1    0    4      1.58      0.00
    0    0    4     22.77      0.00
    1    0    4      0.95      0.00
    2    0    4      9.79      0.00
    3    0    4     -5.99      0.00
    4    0    4     -1.70      0.00
    5    0    4    -12.14      0.00
    6    0    4      3.85      0.00
    7    0    4     -3.29      0.00
    8    0    4      0.72      0.00
    9    0    4      0.31      0.00
   10    0    4     -0.61      0.00
   11    0    4     -2.92      0.00
   12    0    4      0.27      0.00
   13    0    4      0.16      0.00
  -13    1    4     -0.62      0.00
  -12    1    4     -1.87      0.00
  -11    1    4     -1.79      0.00
  -10    1    4      2.16      0.00
   -9    1    4     -2.32      0.00
   -8    1    4      3.42      0.00
   -7    1    4      4.86      0.00
   -6    1    4      0.70      0.00
   -5    1    4      1.40      0.00
   -4    1    4     -4.86      0.00
   -3    1    4     -8.92      0.00
   -2    1    4      3.64      0.00
   -1    1    4      2.25      0.00
    0    1    4     10.31      0.00
    1    1    4     24.18      0.00
    2    1    4      0.39      0.00
    3    1    4      7.75      0.00
    4    1    4     -2.52      0.00
    5    1    4     -2.23      0.00
    6    1    4     -4.96      0.00
    7    1    4      6.48      0.00
    8    1    4     -1.95      0.00
    9    1    4      0.08      0.00
   10    1    4      0.63      0.00
   11    1    4     -3.09      0.00
   12    1    4     -0.87      0.00
   13    1    4     -0.50      0.00
  -13    2    4      0.62      0.00
  -12    2    4     -2.71      0.00
  -11    2    4     -0.41      0.00
  -10    2    4     -0.30      0.00
   -9    2    4      1.68      0.00
   -8    2    4     -1.11      0.00
   -7    2    4      5.81      0.00
   -6    2    4      3.85      0.00
   -5    2    4     -4.13      0.00
   -4    2    4     -2.15      0.00
   -3    2    4     -4.17      0.00
   -2    2    4    -13.80      0.00
   -1    2    4     15.74      0.00
    0    2    4      6.18      0.00
    1    2    4     12.52      0.00
    2    2    4     17.88      0.00
    3    2    4      2.07      0.00
    4    2    4      6.55      0.00
    5    2    4      1.70      0.00
    6    2    4      1.29      0.00
    7    2    4     -0.12      0.00
    8    2    4      4.55      0.00
    9    2    4     -1.58      0.00
   10    2    4      0.46      0.00
   11    2    4      0.24      0.00
   12    2    4     -3.91      0.00
   13    2    4      0.83      0.00
  -13    3    4     -0.74      0.00
  -12    3    4      0.51      0.00
  -11    3    4     -4.35      0.00
  -10    3    4      1.71      0.00
   -9    3    4      1.49      0.00
   -8    3    4      0.19      0.00
   -7    3    4      1.36      0.00
   -6    3    4      4.93      0.00
   -5    3    4     -0.89      0.00
   -4    3    4     -4.76      0.00
   -3    3    4     -6.68      0.00
   -2    3    4      2.00      0.00
   -1    3    4    -16.96      0.00
    0    3    4     24.70      0.00
    1    3    4      4.55      0.00
    2    3    4     10.11      0.00
    3    3    4     14.08      0.00
    4    3    4      4.23      0.00
    5    3    4      8.52      0.00
    6    3    4      2.44      0.00
    7    3    4      4.85      0.00
    8    3    4      1.54      0.00
    9    3    4      2.08      0.00
   10    3    4     -1.52      0.00
   11    3    4      0.49      0.00
   12    3    4     -0.29      0.00
   13    3    4     -2.56      0.00
  -13    4    4      0.14      0.00
  -12    4    4     -1.24      0.00
  -11    4    4      0.28      0.00
  -10    4    4     -3.13      0.00
   -9    4    4      2.63      0.00
   -8    4    4      2.53      0.00
   -7    4    4     -1.10      0.00
   -6    4    4      5.74      0.00
   -5    4    4      1.31      0.00
   -4    4    4     -6.65      0.00
   -3    4    4      0.30      0.00
   -2    4    4     -9.52      0.00
   -1    4    4      5.93      0.00
    0    4    4    -11.49      0.00
    1    4    4     22.89      0.00
    2    4    4      4.48      0.00
    3    4    4      7.03      0.00
    4    4    4     15.31      0.00
    5    4    4      4.81      0.00
    6    4    4     10.80      0.00
    7    4    4      2.79      0.00
    8    4    4      4.30      0.00
    9    4    4      0.67      0.00
   10    4    4      0.94      0.00
   11    4    4     -0.14      0.00
   12    4    4     -0.09      0.00
   13    4    4     -0.60      0.00
  -12    5    4      0.32      0.00
  -11    5    4     -1.09      0.00
  -10    5    4     -0.52      0.00
   -9    5    4      0.43      0.00
   -8    5    4      2.85      0.00
   -7    5    4      4.45      0.00
   -6    5    4     -3.66      0.00
   -5    5    4      9.21      0.00
   -4    5    4     -1.88      0.00
   -3    5    4     -9.26      0.00
   -2    5    4      6.57      0.00
   -1    5    4     -8.91      0.00
    0    5    4      3.43      0.00
    1    5    4      3.25      0.00
    2    5    4     12.04      0.00
    3    5    4      8.56      0.00
    4    5    4      6.29      0.00
    5    5    4     16.97      0.00
    6    5    4      3.39      0.00
    7    5    4      9.74      0.00
    8    5    4      2.77      0.00
    9    5    4      2.82      0.00
   10    5    4     -0.60      0.00
   11    5    4     -0.07      0.00
   12    5    4      1.17      0.00
   13    5    4      0.36      0.00
  -12    6    4     -0.60      0.00
  -11    6    4      0.40      0.00
  -10    6    4      0.14      0.00
   -9    6    4     -1.55      0.00
   -8    6    4      4.13      0.00
   -7    6    4      1.91      0.00
   -6    6    4      6.95      0.00
   -5    6    4     -6.37      0.00
   -4    6    4      8.97      0.00
   -3    6    4     -3.15      0.00
   -2    6    4     -8.06      0.00
   -1    6    4      9.63      0.00
    0    6    4     -6.20      0.00
    1    6    4     -0.44      0.00
    2    6    4     15.68      0.00
    3    6    4      2.27      0.00
    4    6    4     10.34      0.00
    5    6    4      8.10      0.00
    6    6    4     14.63      0.00
    7    6    4      1.84      0.00
    8    6    4      6.70      0.00
    9    6    4      1.15      0.00
   10    6    4      0.34      0.00
   11    6    4      0.16      0.00
   12    6    4      0.29      0.00
   13    6    4      1.04      0.00
  -12    7    4     -0.51      0.00
  -11    7    4      0.26      0.00
  -10    7    4     -0.38      0.00
   -9    7    4      1.83      0.00
   -8    7    4     -2.03      0.00
   -7    7    4      7.42      0.00
   -6    7    4     -1.29      0.00
   -5    7    4      6.21      0.00
   -4    7    4     -5.52      0.00
   -3    7    4      6.08      0.00
   -2    7    4     -3.27      0.00
   -1    7    4     -4.98      0.00
    0    7    4      7.71      0.00
    1    7    4     -3.60      0.00
    2    7    4     -1.29      0.00
    3    7    4     17.30      0.00
    4    7    4     -0.62      0.00
    5    7    4      9.09      0.00
    6    7    4      9.32      0.00
    7    7    4      8.49      0.00
    8    7    4      0.93      0.00
    9    7    4      3.67      0.00
   10    7    4      0.18      0.00
   11    7    4     -3.04      0.00
   12    7    4      2.12      0.00
   13    7    4      2.82      0.00
  -12    8    4     -0.36      0.00
  -11    8    4     -0.35      0.00
  -10    8    4      1.13      0.00
   -9    8    4     -1.38      0.00
   -8    8    4      3.15      0.00
   -7    8    4     -2.15      0.00
   -6    8    4      8.72      0.00
   -5    8    4     -3.76      0.00
   -4    8    4      1.76      0.00
   -3    8    4     -1.34      0.00
   -2    8    4      2.46      0.00
   -1    8    4     -2.69      0.00
    0    8    4     -1.68      0.00
    1    8    4      2.18      0.00
    2    8    4     -1.96      0.00
    3    8    4      0.97      0.00
    4    8    4     12.37      0.00
    5    8    4      0.83      0.00
    6    8    4      7.88      0.00
    7    8    4      7.61      0.00
    8    8    4      2.91      0.00
    9    8    4      0.01      0.00
   10    8    4      0.38      0.00
   11    8    4     -0.11      0.00
   12    8    4      0.12      0.00
   13    8    4      2.95      0.00
  -11    9    4      0.05      0.00
  -10    9    4     -0.20      0.00
   -9    9    4      1.28      0.00
   -8    9    4     -1.37      0.00
   -7    9    4      3.50      0.00
   -6    9    4     -1.80      0.00
   -5    9    4      5.92      0.00
   -4    9    4     -2.65      0.00
   -3    9    4     -2.01      0.00
   -2    9    4      2.43      0.00
   -1    9    4     -0.50      0.00
    0    9    4     -2.06      0.00
    1    9    4      0.27      0.00
    2    9    4     -2.32      0.00
    3    9    4     -0.98      0.00
    4    9    4      5.62      0.00
    5    9    4      7.11      0.00
    6    9    4      2.70      0.00
    7    9    4      5.61      0.00
    8    9    4      3.89      0.00
    9    9    4     -0.28      0.00
   10    9    4     -0.32      0.00
   11    9    4     -0.01      0.00
   12    9    4     -1.48      0.00
   13    9    4      9.20      0.00
  -11   10    4      0.27      0.00
  -10   10    4      0.63      0.00
   -9   10    4      0.27      0.00
   -8   10    4      0.63      0.00
   -7   10    4     -0.72      0.00
   -6   10    4      2.27      0.00
   -5   10    4     -0.64      0.00
   -4   10    4      1.72      0.00
   -3   10    4     -0.61      0.00
   -2   10    4     -2.79      0.00
   -1   10    4      3.83      0.00
    0   10    4     -1.96      0.00
    1   10    4     -2.61      0.00
    2   10    4      0.22      0.00
    3   10    4     -2.05      0.00
    4   10    4      0.17      0.00
    5   10    4      8.91      0.00
    6   10    4      2.82      0.00
    7   10    4      2.43      0.00
    8   10    4      2.83      0.00
    9   10    4      0.05      0.00
   10   10    4     -2.40      0.00
   11   10    4      0.05      0.00
   12   10    4      5.21      0.00
   13   10    4     -2.00      0.00
  -10   11    4     -0.35      0.00
   -9   11    4      1.20      0.00
   -8   11    4      0.69      0.00
   -7   11    4     -0.81      0.00
   -6   11    4      0.04      0.00
   -5   11    4      0.21      0.00
   -4   11    4      0.09      0.00
   -3   11    4      0.32      0.00
   -2   11    4     -0.06      0.00
   -1   11    4     -2.44      0.00
    0   11    4      3.05      0.00
    1   11    4     -2.83      0.00
    2   11    4     -3.33      0.00
    3   11    4     -0.60      0.00
    4   11    4      1.60      0.00
    5   11    4      1.42      0.00
    6   11    4      6.81      0.00
    7   11    4      0.23      0.00
    8   11    4     -0.33      0.00
    9   11    4      1.30      0.00
   10   11    4     -2.25      0.00
   11   11    4     -2.16      0.00
   12   11    4     -0.22      0.00
   13   11    4      9.58      0.00
  -10   12    4      0.20      0.00
   -9   12    4     -0.31      0.00
   -8   12    4      1.41      0.00
   -7   12    4      0.21      0.00
   -6   12    4     -2.19      0.00
   -5   12    4      0.95      0.00
   -4   12    4     -0.90      0.00
   -3   12    4     -0.31      0.00
   -2   12    4      1.13      0.00
   -1   12    4     -0.09      0.00
    0   12    4     -2.70      0.00
    1   12    4      0.61      0.00
    2   12    4     -3.34      0.00
    3   12    4     -1.83      0.00
    4   12    4     -0.88      0.00
    5   12    4      4.02      0.00
    6   12    4      1.81      0.00
    7   12    4      2.23      0.00
    8   12    4     -0.51      0.00
    9   12    4     -2.48      0.00
   10   12    4     -0.55      0.00
   11   12    4     -2.27      0.00
   12   12    4      1.23      0.00
   13   12    4     -0.89      0.00
   -9   13    4      0.22      0.00
   -8   13    4      0.36      0.00
   -7   13    4      0.80      0.00
   -6   13    4     -1.29      0.00
   -5   13    4     -1.41      0.00
   -4   13    4      1.11      0.00
   -3   13    4     -0.90      0.00
   -2   13    4     -0.51      0.00
   -1   13    4      1.91      0.00
    0   13    4     -1.14      0.00
    1   13    4     -2.82      0.00
    2   13    4     -1.17      0.00
    3   13    4     -2.67      0.00
    4   13    4      1.00      0.00
    5   13    4     -0.01      0.00
    6   13    4      3.16      0.00
    7   13    4      1.53      0.00
    8   13    4     -0.40      0.00
    9   13    4     -1.04      0.00
   10   13    4     -2.18      0.00
   11   13    4     -1.90      0.00
   12   13    4     -1.09      0.00
   -9   14    4     -0.21      0.00
   -8   14    4      0.39      0.00
   -7   14    4      0.90      0.00
   -6   14    4     -0.22      0.00
   -5   14    4     -2.70      0.00
   -4   14    4      1.02      0.00
   -3   14    4     -0.02      0.00
   -2   14    4     -0.75      0.00
   -1   14    4      0.10      0.00
    0   14    4      1.86      0.00
    1   14    4     -3.66      0.00
    2   14    4     -1.70      0.00
    3   14    4      0.40      0.00
    4   14    4     -2.20      0.00
    5   14    4      1.91      0.00
    6   14    4      1.92      0.00
    7   14    4      1.12      0.00
    8   14    4      1.21      0.00
    9   14    4     -1.96      0.00
   10   14    4     -1.50      0.00
   11   14    4     -1.30      0.00
   12   14    4     -0.07      0.00
   -9   15    4      0.27      0.00
   -8   15    4     -0.68      0.00
   -7   15    4      0.43      0.00
   -6   15    4      0.92      0.00
   -5   15    4     -0.97      0.00
   -4   15    4     -2.72      0.00
   -3   15    4      1.86      0.00
   -2   15    4     -1.11      0.00
   -1   15    4     -0.80      0.00
    0   15    4      0.57      0.00
    1   15    4      0.40      0.00
    2   15    4     -4.43      0.00
    3   15    4     -0.03      0.00
    4   15    4      2.41      0.00
    5   15    4     -2.24      0.00
    6   15    4      1.53      0.00
    7   15    4      3.32      0.00
    8   15    4     -0.25      0.00
    9   15    4      0.26      0.00
   10   15    4     -2.99      0.00
   11   15    4     -0.88      0.00
   12   15    4     -0.69      0.00
   -8   16    4      0.60      0.00
   -7   16    4     -0.48      0.00
   -6   16    4      0.31      0.00
   -5   16    4      0.24      0.00
   -4   16    4     -1.59      0.00
   -3   16    4     -1.47      0.00
   -2   16    4      1.06      0.00
   -1   16    4     -1.39      0.00
    0   16    4     -1.02      0.00
    1   16    4      0.62      0.00
    2   16    4     -1.63      0.00
    3   16    4     -2.06      0.00
    4   16    4      1.16      0.00
    5   16    4      0.94      0.00
    6   16    4      0.13      0.00
    7   16    4      3.14      0.00
    8   16    4      2.71      0.00
    9   16    4     -1.48      0.00
   10   16    4     -1.04      0.00
   11   16    4     -1.82      0.00
   -7   17    4      0.45      0.00
   -6   17    4      0.46      0.00
   -5   17    4      0.08      0.00
   -4   17    4     -0.70      0.00
   -3   17    4     -1.65      0.00
   -2   17    4     -0.15      0.00
   -1   17    4      0.72      0.00
    0   17    4     -1.51      0.00
    1   17    4     -0.88      0.00
    2   17    4      0.68      0.00
    3   17    4     -2.12      0.00
    4   17    4     -0.12      0.00
    5   17    4      2.01      0.00
    6   17    4      1.73      0.00
    7   17    4      3.64      0.00
    8   17    4      5.65      0.00
    9   17    4      1.00      0.00
   10   17    4     -2.16      0.00
   11   17    4     -1.06      0.00
   -6   18    4      0.05      0.00
   -5   18    4      0.62      0.00
   -4   18    4     -0.52      0.00
   -3   18    4     -1.07      0.00
   -2   18    4     -0.46      0.00
   -1   18    4      0.85      0.00
    0   18    4      0.31      0.00
    1   18    4     -1.79      0.00
    2   18    4      0.39      0.00
    3   18    4      0.56      0.00
    4   18    4     -0.91      0.00
    5   18    4      0.61      0.00
    6   18    4      2.50      0.00
    7   18    4     10.02      0.00
    8   18    4      3.54      0.00
    9   18    4      5.01      0.00
   10   18    4     -0.08      0.00
   -6   19    4      0.32      0.00
   -5   19    4      0.45      0.00
   -4   19    4     -0.44      0.00
   -3   19    4     -0.73      0.00
   -2   19    4     -0.96      0.00
   -1   19    4      0.67      0.00
    0   19    4      1.30      0.00
    1   19    4     -0.52      0.00
    2   19    4     -1.66      0.00
    3   19    4      1.66      0.00
    4   19    4     -0.11      0.00
    5   19    4      0.51      0.00
    6   19    4      3.67      0.00
    7   19    4      2.51      0.00
    8   19    4     15.78      0.00
    9   19    4      0.91      0.00
   10   19    4      1.98      0.00
   -5   20    4     -0.79      0.00
   -4   20    4      0.58      0.00
   -3   20    4     -1.14      0.00
   -2   20    4     -0.13      0.00
   -1   20    4     -0.86      0.00
    0   20    4      0.44      0.00
    1   20    4      0.77      0.00
    2   20    4     -0.36      0.00
    3   20    4     -0.87      0.00
    4   20    4      1.30      0.00
    5   20    4     -0.45      0.00
    6   20    4      1.06      0.00
    7   20    4      7.77      0.00
    8   20    4      2.58      0.00
    9   20    4      9.89      0.00
   -3   21    4     -0.36      0.00
   -2   21    4     -0.62      0.00
   -1   21    4     -0.22      0.00
    0   21    4     -0.54      0.00
    1   21    4      0.02      0.00
    2   21    4      0.10      0.00
    3   21    4      0.31      0.00
    4   21    4     -0.07      0.00
    5   21    4      0.09      0.00
    6   21    4      0.78      0.00
    8   21    4      7.21      0.00
   -2   22    4     -1.16      0.00
   -1   22    4      0.05      0.00
    0   22    4     -0.88      0.00
    1   22    4      0.04      0.00
    2   22    4      0.25      0.00
    3   22    4      0.33      0.00
    4   22    4      0.38      0.00
    5   22    4      0.26      0.00
    7   22    4      2.24      0.00
    0   23    4      0.10      0.00
    1   23    4     -0.37      0.00
    2   23    4      0.26      0.00
    3   23    4      0.25      0.00
    4   23    4      0.77      0.00
   -4  -22    5      0.59      0.00
   -3  -22    5      0.29      0.00
   -2  -22    5      0.95      0.00
    0  -22    5      0.02      0.00
   -5  -21    5      0.10      0.00
   -4  -21    5      0.44      0.00
   -3  -21    5      1.44      0.00
   -2  -21    5     -0.19      0.00
   -1  -21    5      2.06      0.00
    0  -21    5      0.31      0.00
    1  -21    5     -0.85      0.00
    2  -21    5     -1.87      0.00
   -7  -20    5     -0.09      0.00
   -6  -20    5      0.42      0.00
   -5  -20    5     -0.07      0.00
   -4  -20    5      0.95      0.00
   -3  -20    5      0.63      0.00
   -2  -20    5      1.83      0.00
   -1  -20    5     -0.30      0.00
    0  -20    5      0.89      0.00
    1  -20    5     -0.78      0.00
    2  -20    5     -1.66      0.00
    3  -20    5     -0.87      0.00
   -8  -19    5      0.17      0.00
   -7  -19    5      0.51      0.00
   -6  -19    5     -0.63      0.00
   -5  -19    5      0.24      0.00
   -4  -19    5      1.49      0.00
   -3  -19    5      1.88      0.00
   -2  -19    5      0.11      0.00
   -1  -19    5      0.51      0.00
    0  -19    5     -0.37      0.00
    1  -19    5     -0.86      0.00
    2  -19    5     -0.18      0.00
    3  -19    5     -1.46      0.00
    4  -19    5     -0.89      0.00
   -9  -18    5      0.94      0.00
   -8  -18    5     -1.18      0.00
   -7  -18    5     -0.71      0.00
   -6  -18    5      1.03      0.00
   -5  -18    5     -0.19      0.00
   -4  -18    5      0.19      0.00
   -3  -18    5      3.08      0.00
   -2  -18    5      1.22      0.00
   -1  -18    5     -0.42      0.00
    0  -18    5     -0.98      0.00
    1  -18    5     -0.82      0.00
    2  -18    5     -1.22      0.00
    3  -18    5      1.23      0.00
    4  -18    5      0.05      0.00
    5  -18    5     -2.59      0.00
    6  -18    5      1.41      0.00
  -10  -17    5      0.98      0.00
   -9  -17    5     -1.45      0.00
   -8  -17    5     -0.61      0.00
   -7  -17    5     -1.68      0.00
   -6  -17    5      0.24      0.00
   -5  -17    5      0.63      0.00
   -4  -17    5      0.94      0.00
   -3  -17    5      1.05      0.00
   -2  -17    5      3.66      0.00
   -1  -17    5     -1.60      0.00
    0  -17    5     -0.80      0.00
    1  -17    5     -0.98      0.00
    2  -17    5     -0.51      0.00
    3  -17    5     -0.49      0.00
    4  -17    5      1.22      0.00
    5  -17    5      0.44      0.00
    6  -17    5     -0.67      0.00
  -10  -16    5     -1.61      0.00
   -9  -16    5     -0.31      0.00
   -8  -16    5     -0.92      0.00
   -7  -16    5     -2.34      0.00
   -6  -16    5     -2.07      0.00
   -5  -16    5      3.45      0.00
   -4  -16    5      0.03      0.00
   -3  -16    5      1.14      0.00
   -2  -16    5      1.60      0.00
   -1  -16    5      2.92      0.00
    0  -16    5     -4.52      0.00
    1  -16    5     -0.49      0.00
    2  -16    5     -0.03      0.00
    3  -16    5      0.04      0.00
    4  -16    5      0.52      0.00
    5  -16    5      1.40      0.00
    6  -16    5     -1.32      0.00
    7  -16    5      5.59      0.00
  -11  -15    5      0.01      0.00
  -10  -15    5      1.77      0.00
   -9  -15    5     -2.15      0.00
   -8  -15    5     -2.25      0.00
   -7  -15    5     -0.52      0.00
   -6  -15    5     -1.88      0.00
   -5  -15    5     -1.75      0.00
   -4  -15    5      6.10      0.00
   -3  -15    5     -0.88      0.00
   -2  -15    5      0.78      0.00
   -1  -15    5      0.64      0.00
    0  -15    5      1.04      0.00
    1  -15    5     -5.32      0.00
    2  -15    5      1.56      0.00
    3  -15    5      0.84      0.00
    4  -15    5     -0.85      0.00
    5  -15    5      0.95      0.00
    6  -15    5      4.44      0.00
    7  -15    5     -2.07      0.00
    8  -15    5      8.70      0.00
  -12  -14    5     -1.16      0.00
  -11  -14    5      0.74      0.00
  -10  -14    5     -0.51      0.00
   -9  -14    5     -0.26      0.00
   -8  -14    5     -2.60      0.00
   -7  -14    5     -2.07      0.00
   -6  -14    5     -1.40      0.00
   -5  -14    5      0.83      0.00
   -4  -14    5     -0.28      0.00
   -3  -14    5      6.78      0.00
   -2  -14    5     -3.72      0.00
   -1  -14    5      1.04      0.00
    0  -14    5     -0.05      0.00
    1  -14    5     -1.03      0.00
    2  -14    5     -3.15      0.00
    3  -14    5      3.78      0.00
    4  -14    5      0.71      0.00
    5  -14    5     -1.71      0.00
    6  -14    5      0.81      0.00
    7  -14    5      7.17      0.00
    8  -14    5     -0.21      0.00
  -12  -13    5      0.03      0.00
  -11  -13    5     -0.92      0.00
  -10  -13    5      0.72      0.00
   -9  -13    5     -1.82      0.00
   -8  -13    5     -2.74      0.00
   -7  -13    5     -2.25      0.00
   -6  -13    5      0.64      0.00
   -5  -13    5     -2.07      0.00
   -4  -13    5      3.95      0.00
   -3  -13    5      1.12      0.00
   -2  -13    5      5.26      0.00
   -1  -13    5     -6.34      0.00
    0  -13    5      1.51      0.00
    1  -13    5      1.33      0.00
    2  -13    5     -2.18      0.00
    3  -13    5      1.21      0.00
    4  -13    5      3.20      0.00
    5  -13    5     -0.73      0.00
    6  -13    5     -0.47      0.00
    7  -13    5      1.46      0.00
    8  -13    5      4.96      0.00
    9  -13    5      1.50      0.00
  -12  -12    5      0.17      0.00
  -11  -12    5      0.34      0.00
  -10  -12    5     -0.51      0.00
   -9  -12    5     -1.82      0.00
   -8  -12    5     -2.27      0.00
   -7  -12    5     -1.97      0.00
   -6  -12    5     -2.37      0.00
   -5  -12    5      4.03      0.00
   -4  -12    5     -0.85      0.00
   -3  -12    5      5.48      0.00
   -2  -12    5      1.48      0.00
   -1  -12    5      1.33      0.00
    0  -12    5     -5.00      0.00
    1  -12    5      2.00      0.00
    2  -12    5      3.34      0.00
    3  -12    5     -1.94      0.00
    4  -12    5      4.41      0.00
    5  -12    5      0.74      0.00
    6  -12    5     -1.84      0.00
    7  -12    5      1.49      0.00
    8  -12    5      2.39      0.00
    9  -12    5      0.21      0.00
   10  -12    5      1.26      0.00
  -12  -11    5     -0.55      0.00
  -11  -11    5      0.51      0.00
  -10  -11    5      0.47      0.00
   -9  -11    5     -1.21      0.00
   -8  -11    5     -4.15      0.00
   -7  -11    5     -1.76      0.00
   -6  -11    5      1.57      0.00
   -5  -11    5     -3.11      0.00
   -4  -11    5      7.45      0.00
   -3  -11    5      0.85      0.00
   -2  -11    5      3.39      0.00
   -1  -11    5      1.67      0.00
    0  -11    5     -2.48      0.00
    1  -11    5     -1.19      0.00
    2  -11    5      2.98      0.00
    3  -11    5      3.89      0.00
    4  -11    5     -0.66      0.00
    5  -11    5      3.93      0.00
    6  -11    5     -0.30      0.00
    7  -11    5     -1.10      0.00
    8  -11    5      1.98      0.00
    9  -11    5      1.36      0.00
   10  -11    5     -1.63      0.00
  -12  -10    5      0.31      0.00
  -11  -10    5      0.39      0.00
  -10  -10    5     -0.26      0.00
   -9  -10    5     -0.57      0.00
   -8  -10    5     -1.72      0.00
   -7  -10    5     -3.73      0.00
   -6  -10    5     -0.78      0.00
   -5  -10    5      4.01      0.00
   -4  -10    5     -2.56      0.00
   -3  -10    5      8.97      0.00
   -2  -10    5      1.56      0.00
   -1  -10    5     -1.59      0.00
    0  -10    5      2.40      0.00
    1  -10    5     -3.20      0.00
    2  -10    5      1.47      0.00
    3  -10    5      3.90      0.00
    4  -10    5      2.95      0.00
    5  -10    5      0.60      0.00
    6  -10    5      1.79      0.00
    7  -10    5      0.27      0.00
    8  -10    5      0.68      0.00
    9  -10    5      0.82      0.00
   10  -10    5     -0.73      0.00
  -13   -9    5      0.77      0.00
  -12   -9    5     -6.73      0.00
  -11   -9    5      2.66      0.00
  -10   -9    5      0.29      0.00
   -9   -9    5     -1.48      0.00
   -8   -9    5     -1.00      0.00
   -7   -9    5     -2.47      0.00
   -6   -9    5     -1.12      0.00
   -5   -9    5      1.07      0.00
   -4   -9    5      4.67      0.00
   -3   -9    5     -0.83      0.00
   -2   -9    5      5.48      0.00
   -1   -9    5      1.42      0.00
    0   -9    5     -4.52      0.00
    1   -9    5      3.29      0.00
    2   -9    5     -1.84      0.00
    3   -9    5      2.39      0.00
    4   -9    5      4.18      0.00
    5   -9    5      1.42      0.00
    6   -9    5      1.00      0.00
    7   -9    5      0.96      0.00
    8   -9    5      0.41      0.00
    9   -9    5      1.88      0.00
   10   -9    5     -0.69      0.00
   11   -9    5     -0.84      0.00
  -13   -8    5     -3.73      0.00
  -12   -8    5     -0.10      0.00
  -11   -8    5     -2.06      0.00
  -10   -8    5      2.37      0.00
   -9   -8    5     -1.62      0.00
   -8   -8    5     -1.35      0.00
   -7   -8    5      1.24      0.00
   -6   -8    5     -4.58      0.00
   -5   -8    5      3.23      0.00
   -4   -8    5      3.21      0.00
   -3   -8    5      1.50      0.00
   -2   -8    5      1.09      0.00
   -1   -8    5     -0.12      0.00
    0   -8    5      0.25      0.00
    1   -8    5     -2.53      0.00
    2   -8    5      3.85      0.00
    3   -8    5     -0.70      0.00
    4   -8    5      2.36      0.00
    5   -8    5      3.78      0.00
    6   -8    5      0.23      0.00
    7   -8    5      0.78      0.00
    8   -8    5      1.57      0.00
    9   -8    5     -0.14      0.00
   10   -8    5      1.39      0.00
   11   -8    5     -1.11      0.00
  -13   -7    5      2.03      0.00
  -12   -7    5     -2.98      0.00
  -11   -7    5     -0.65      0.00
  -10   -7    5      2.07      0.00
   -9   -7    5      0.39      0.00
   -8   -7    5     -2.55      0.00
   -7   -7    5      0.08      0.00
   -6   -7    5      3.38      0.00
   -5   -7    5     -5.15      0.00
   -4   -7    5      7.30      0.00
   -3   -7    5      4.05      0.00
   -2   -7    5     -8.55      0.00
   -1   -7    5      4.09      0.00
    0   -7    5     -1.64      0.00
    1   -7    5     -1.65      0.00
    2   -7    5      1.63      0.00
    3   -7    5      3.60      0.00
    4   -7    5     -0.68      0.00
    5   -7    5      2.03      0.00
    6   -7    5      2.47      0.00
    7   -7    5      0.12      0.00
    8   -7    5      0.20      0.00
    9   -7    5      2.16      0.00
   10   -7    5     -0.22      0.00
   11   -7    5     -0.53      0.00
  -13   -6    5      0.46      0.00
  -12   -6    5      1.06      0.00
  -11   -6    5     -1.02      0.00
  -10   -6    5     -0.84      0.00
   -9   -6    5      3.22      0.00
   -8   -6    5     -1.59      0.00
   -7   -6    5     -0.34      0.00
   -6   -6    5      1.93      0.00
   -5   -6    5      2.74      0.00
   -4   -6    5     -2.35      0.00
   -3   -6    5      5.69      0.00
   -2   -6    5      1.31      0.00
   -1   -6    5    -16.36      0.00
    0   -6    5      7.72      0.00
    1   -6    5      0.23      0.00
    2   -6    5     -3.12      0.00
    3   -6    5      4.25      0.00
    4   -6    5      2.14      0.00
    5   -6    5     -2.21      0.00
    6   -6    5      2.13      0.00
    7   -6    5      1.14      0.00
    8   -6    5      0.50      0.00
    9   -6    5     -0.36      0.00
   10   -6    5      0.61      0.00
   11   -6    5     -0.15      0.00
   12   -6    5     -1.57      0.00
  -13   -5    5      0.51      0.00
  -12   -5    5      1.01      0.00
  -11   -5    5     -0.66      0.00
  -10   -5    5      0.30      0.00
   -9   -5    5     -1.33      0.00
   -8   -5    5      3.81      0.00
   -7   -5    5     -2.89      0.00
   -6   -5    5      2.48      0.00
   -5   -5    5      4.56      0.00
   -4   -5    5      0.34      0.00
   -3   -5    5      0.43      0.00
   -2   -5    5     -1.25      0.00
   -1   -5    5     -5.85      0.00
    0   -5    5    -10.17      0.00
    1   -5    5      8.87      0.00
    2   -5    5      0.28      0.00
    3   -5    5     -3.78      0.00
    4   -5    5      3.69      0.00
    5   -5    5     -0.35      0.00
    6   -5    5     -3.89      0.00
    7   -5    5      2.42      0.00
    8   -5    5      0.68      0.00
    9   -5    5     -0.13      0.00
   10   -5    5      0.17      0.00
   11   -5    5     -3.14      0.00
   12   -5    5     -1.07      0.00
  -13   -4    5     -1.16      0.00
  -12   -4    5      0.23      0.00
  -11   -4    5      1.26      0.00
  -10   -4    5     -1.71      0.00
   -9   -4    5      0.61      0.00
   -8   -4    5     -1.02      0.00
   -7   -4    5      3.68      0.00
   -6   -4    5     -1.85      0.00
   -5   -4    5      4.02      0.00
   -4   -4    5      6.76      0.00
   -3   -4    5     -4.42      0.00
   -2   -4    5      0.57      0.00
   -1   -4    5     -5.40      0.00
    0   -4    5    -12.03      0.00
    1   -4    5      2.85      0.00
    2   -4    5      5.78      0.00
    3   -4    5     -3.05      0.00
    4   -4    5     -3.41      0.00
    5   -4    5      0.63      0.00
    6   -4    5     -3.17      0.00
    7   -4    5     -3.07      0.00
    8   -4    5      2.56      0.00
    9   -4    5     -0.20      0.00
   10   -4    5     -1.44      0.00
   11   -4    5      1.05      0.00
   12   -4    5     -5.00      0.00
  -13   -3    5      0.28      0.00
  -12   -3    5     -0.31      0.00
  -11   -3    5      0.01      0.00
  -10   -3    5      0.34      0.00
   -9   -3    5     -2.62      0.00
   -8   -3    5      0.69      0.00
   -7   -3    5      0.82      0.00
   -6   -3    5      2.86      0.00
   -5   -3    5      0.47      0.00
   -4   -3    5      5.06      0.00
   -3   -3    5      5.13      0.00
   -2   -3    5     -9.78      0.00
   -1   -3    5     -1.14      0.00
    0   -3    5     -3.60      0.00
    1   -3    5    -12.23      0.00
    2   -3    5      9.07      0.00
    3   -3    5     -0.33      0.00
    4   -3    5     -7.46      0.00
    5   -3    5     -2.45      0.00
    6   -3    5     -1.64      0.00
    7   -3    5     -5.13      0.00
    8   -3    5     -0.07      0.00
    9   -3    5      2.22      0.00
   10   -3    5     -1.84      0.00
   11   -3    5     -1.27      0.00
   12   -3    5      0.28      0.00
   13   -3    5     -2.96      0.00
  -13   -2    5     -0.31      0.00
  -12   -2    5     -0.83      0.00
  -11   -2    5      1.22      0.00
  -10   -2    5     -0.68      0.00
   -9   -2    5     -0.33      0.00
   -8   -2    5     -2.85      0.00
   -7   -2    5      1.18      0.00
   -6   -2    5      2.94      0.00
   -5   -2    5      3.42      0.00
   -4   -2    5     -0.11      0.00
   -3   -2    5      3.87      0.00
   -2   -2    5     -0.66      0.00
   -1   -2    5     -7.69      0.00
    0   -2    5     -3.84      0.00
    1   -2    5      0.36      0.00
    2   -2    5    -10.98      0.00
    3   -2    5      8.20      0.00
    4   -2    5     -6.89      0.00
    5   -2    5     -9.12      0.00
    6   -2    5     -2.37      0.00
    7   -2    5     -1.09      0.00
    8   -2    5     -4.87      0.00
    9   -2    5      2.33      0.00
   10   -2    5      0.39      0.00
   11   -2    5     -2.23      0.00
   12   -2    5      0.54      0.00
   13   -2    5     -1.06      0.00
  -13   -1    5      0.44      0.00
  -12   -1    5     -0.92      0.00
  -11   -1    5     -0.79      0.00
  -10   -1    5      1.64      0.00
   -9   -1    5     -2.08      0.00
   -8   -1    5      0.63      0.00
   -7   -1    5     -0.55      0.00
   -6   -1    5      1.80      0.00
   -5   -1    5      3.68      0.00
   -4   -1    5      2.56      0.00
   -3   -1    5     -3.52      0.00
   -2   -1    5      1.53      0.00
   -1   -1    5     -5.32      0.00
    0   -1    5      2.67      0.00
    1   -1    5     -6.51      0.00
    2   -1    5      4.01      0.00
    3   -1    5    -12.08      0.00
    4   -1    5      4.15      0.00
    5   -1    5    -11.12      0.00
    6   -1    5     -5.81      0.00
    7   -1    5     -2.41      0.00
    8   -1    5      0.13      0.00
    9   -1    5     -2.63      0.00
   10   -1    5      2.63      0.00
   11   -1    5     -2.12      0.00
   12   -1    5     -1.22      0.00
   13   -1    5      1.55      0.00
  -13    0    5      0.82      0.00
  -12    0    5     -1.46      0.00
  -11    0    5     -1.77      0.00
  -10    0    5      1.77      0.00
   -9    0    5      1.15      0.00
   -8    0    5     -2.14      0.00
   -7    0    5      3.41      0.00
   -6    0    5      2.27      0.00
   -5    0    5      1.94      0.00
   -4    0    5      1.64      0.00
   -3    0    5     -3.10      0.00
   -2    0    5     -5.71      0.00
   -1    0    5      5.69      0.00
    0    0    5     -4.10      0.00
    1    0    5     11.14      0.00
    2    0    5     -7.02      0.00
    3    0    5      4.70      0.00
    4    0    5    -10.85      0.00
    5    0    5     -1.47      0.00
    6    0    5    -11.17      0.00
    7    0    5     -0.58      0.00
    8    0    5     -0.93      0.00
    9    0    5      0.44      0.00
   10    0    5     -0.50      0.00
   11    0    5      0.99      0.00
   12    0    5     -2.70      0.00
   13    0    5     -0.55      0.00
  -13    1    5     -0.24      0.00
  -12    1    5      0.20      0.00
  -11    1    5     -2.27      0.00
  -10    1    5     -1.25      0.00
   -9    1    5      3.94      0.00
   -8    1    5      0.35      0.00
   -7    1    5      0.55      0.00
   -6    1    5      7.06      0.00
   -5    1    5      1.10      0.00
   -4    1    5      0.56      0.00
   -3    1    5     -2.33      0.00
   -2    1    5     -9.30      0.00
   -1    1    5     -3.32      0.00
    0    1    5     16.13      0.00
    1    1    5      1.02      0.00
    2    1    5     12.46      0.00
    3    1    5     -4.42      0.00
    4    1    5      0.54      0.00
    5    1    5     -6.84      0.00
    6    1    5     -3.57      0.00
    7    1    5     -7.54      0.00
    8    1    5      2.59      0.00
    9    1    5      0.28      0.00
   10    1    5      0.85      0.00
   11    1    5      0.30      0.00
   12    1    5     -1.23      0.00
   13    1    5     -1.43      0.00
  -13    2    5     -0.82      0.00
  -12    2    5     -0.09      0.00
  -11    2    5     -1.91      0.00
  -10    2    5     -1.10      0.00
   -9    2    5      0.79      0.00
   -8    2    5      4.24      0.00
   -7    2    5      0.32      0.00
   -6    2    5      3.69      0.00
   -5    2    5      8.78      0.00
   -4    2    5     -3.99      0.00
   -3    2    5     -3.39      0.00
   -2    2    5     -3.59      0.00
   -1    2    5    -12.00      0.00
    0    2    5      5.41      0.00
    1    2    5     22.14      0.00
    2    2    5      4.62      0.00
    3    2    5     10.33      0.00
    4    2    5     -0.88      0.00
    5    2    5     -2.84      0.00
    6    2    5     -5.11      0.00
    7    2    5     -0.43      0.00
    8    2    5     -3.33      0.00
    9    2    5      4.00      0.00
   10    2    5     -0.39      0.00
   11    2    5      1.22      0.00
   12    2    5      0.32      0.00
   13    2    5     -2.16      0.00
  -13    3    5     -0.50      0.00
  -12    3    5     -1.36      0.00
  -11    3    5      0.20      0.00
  -10    3    5     -3.41      0.00
   -9    3    5     -0.34      0.00
   -8    3    5      2.70      0.00
   -7    3    5      3.97      0.00
   -6    3    5      3.05      0.00
   -5    3    5      4.18      0.00
   -4    3    5      6.32      0.00
   -3    3    5     -8.93      0.00
   -2    3    5     -7.79      0.00
   -1    3    5     -0.23      0.00
    0    3    5    -11.30      0.00
    1    3    5     16.26      0.00
    2    3    5     21.09      0.00
    3    3    5      4.48      0.00
    4    3    5      8.83      0.00
    5    3    5      0.21      0.00
    6    3    5     -0.48      0.00
    7    3    5     -4.50      0.00
    8    3    5      2.93      0.00
    9    3    5     -1.46      0.00
   10    3    5      4.41      0.00
   11    3    5     -0.95      0.00
   12    3    5      0.79      0.00
   13    3    5      0.18      0.00
  -12    4    5     -0.72      0.00
  -11    4    5     -1.75      0.00
  -10    4    5      0.09      0.00
   -9    4    5     -2.86      0.00
   -8    4    5     -0.03      0.00
   -7    4    5      6.04      0.00
   -6    4    5      2.12      0.00
   -5    4    5      7.76      0.00
   -4    4    5      1.97      0.00
   -3    4    5      1.09      0.00
   -2    4    5    -10.85      0.00
   -1    4    5     -7.38      0.00
    0    4    5      2.74      0.00
    1    4    5     -4.16      0.00
    2    4    5     20.01      0.00
    3    4    5     19.12      0.00
    4    4    5      1.94      0.00
    5    4    5     10.16      0.00
    6    4    5     -1.11      0.00
    7    4    5      3.31      0.00
    8    4    5     -2.33      0.00
    9    4    5      4.50      0.00
   10    4    5     -1.57      0.00
   11    4    5      2.88      0.00
   12    4    5     -0.26      0.00
   13    4    5      0.35      0.00
  -12    5    5     -0.74      0.00
  -11    5    5     -0.64      0.00
  -10    5    5     -0.94      0.00
   -9    5    5     -1.06      0.00
   -8    5    5     -0.76      0.00
   -7    5    5      1.09      0.00
   -6    5    5     12.59      0.00
   -5    5    5     -2.85      0.00
   -4    5    5     10.94      0.00
   -3    5    5     -1.02      0.00
   -2    5    5     -3.91      0.00
   -1    5    5     -8.28      0.00
    0    5    5     -0.77      0.00
    1    5    5      1.42      0.00
    2    5    5      8.96      0.00
    3    5    5     15.30      0.00
    4    5    5     16.65      0.00
    5    5    5     -0.41      0.00
    6    5    5     12.96      0.00
    7    5    5     -1.60      0.00
    8    5    5      4.75      0.00
    9    5    5     -0.84      0.00
   10    5    5      4.56      0.00
   11    5    5     -1.52      0.00
   12    5    5      0.65      0.00
   13    5    5      0.39      0.00
  -12    6    5     -0.42      0.00
  -11    6    5     -0.46      0.00
  -10    6    5     -0.40      0.00
   -9    6    5      0.63      0.00
   -8    6    5     -1.90      0.00
   -7    6    5      3.58      0.00
   -6    6    5      0.85      0.00
   -5    6    5     17.69      0.00
   -4    6    5     -8.39      0.00
   -3    6    5     10.82      0.00
   -2    6    5     -3.21      0.00
   -1    6    5     -6.51      0.00
    0    6    5     -1.69      0.00
    1    6    5      6.50      0.00
    2    6    5     -1.83      0.00
    3    6    5     17.60      0.00
    4    6    5      9.36      0.00
    5    6    5     11.74      0.00
    6    6    5     -0.08      0.00
    7    6    5     12.86      0.00
    8    6    5     -0.59      0.00
    9    6    5      4.98      0.00
   10    6    5      0.09      0.00
   11    6    5      1.15      0.00
   12    6    5     -0.91      0.00
   13    6    5     -0.17      0.00
  -12    7    5      0.67      0.00
  -11    7    5     -0.70      0.00
  -10    7    5      0.24      0.00
   -9    7    5     -0.93      0.00
   -8    7    5      2.28      0.00
   -7    7    5     -2.20      0.00
   -6    7    5      9.62      0.00
   -5    7    5     -2.02      0.00
   -4    7    5     15.68      0.00
   -3    7    5    -10.44      0.00
   -2    7    5      7.65      0.00
   -1    7    5     -3.41      0.00
    0    7    5     -5.48      0.00
    1    7    5      4.15      0.00
    2    7    5      8.46      0.00
    3    7    5     -4.00      0.00
    4    7    5     16.66      0.00
    5    7    5      5.71      0.00
    6    7    5      7.39      0.00
    7    7    5      2.63      0.00
    8    7    5      9.76      0.00
    9    7    5     -0.03      0.00
   10    7    5      3.18      0.00
   11    7    5      2.06      0.00
   12    7    5     -3.18      0.00
   13    7    5     -0.35      0.00
  -11    8    5      0.19      0.00
  -10    8    5     -0.55      0.00
   -9    8    5      1.02      0.00
   -8    8    5     -1.67      0.00
   -7    8    5      4.42      0.00
   -6    8    5     -2.87      0.00
   -5    8    5     12.18      0.00
   -4    8    5     -3.96      0.00
   -3    8    5      7.85      0.00
   -2    8    5     -8.11      0.00
   -1    8    5      2.88      0.00
    0    8    5     -1.37      0.00
    1    8    5     -2.02      0.00
    2    8    5      4.70      0.00
    3    8    5      5.07      0.00
    4    8    5     -3.45      0.00
    5    8    5     12.68      0.00
    6    8    5      3.57      0.00
    7    8    5      5.26      0.00
    8    8    5      4.55      0.00
    9    8    5      6.41      0.00
   10    8    5      0.22      0.00
   11    8    5      0.46      0.00
   12    8    5      2.05      0.00
   13    8    5     -2.81      0.00
  -11    9    5      1.12      0.00
  -10    9    5     -0.45      0.00
   -9    9    5     -0.05      0.00
   -8    9    5      1.68      0.00
   -7    9    5     -1.76      0.00
   -6    9    5      6.16      0.00
   -5    9    5     -2.84      0.00
   -4    9    5      8.22      0.00
   -3    9    5     -2.90      0.00
   -2    9    5     -0.09      0.00
   -1    9    5     -3.70      0.00
    0    9    5     -0.20      0.00
    1    9    5      0.72      0.00
    2    9    5      0.78      0.00
    3    9    5      1.77      0.00
    4    9    5      1.08      0.00
    5    9    5      0.49      0.00
    6    9    5      9.38      0.00
    7    9    5      2.75      0.00
    8    9    5      3.96      0.00
    9    9    5      4.27      0.00
   10    9    5      2.44      0.00
   11    9    5      0.95      0.00
   12    9    5      2.14      0.00
   13    9    5     -0.88      0.00
  -11   10    5      0.56      0.00
  -10   10    5      0.78      0.00
   -9   10    5     -0.82      0.00
   -8   10    5      0.96      0.00
   -7   10    5      2.00      0.00
   -6   10    5     -1.42      0.00
   -5   10    5      5.80      0.00
   -4   10    5     -1.69      0.00
   -3   10    5      1.91      0.00
   -2   10    5     -0.95      0.00
   -1   10    5     -4.19      0.00
    0   10    5     -0.19      0.00
    1   10    5     -0.01      0.00
    2   10    5      0.37      0.00
    3   10    5      1.52      0.00
    4   10    5      0.27      0.00
    5   10    5      0.27      0.00
    6   10    5      4.39      0.00
    7   10    5      5.54      0.00
    8   10    5      1.69      0.00
    9   10    5      3.20      0.00
   10   10    5      3.05      0.00
   11   10    5     -0.87      0.00
   12   10    5      1.06      0.00
   13   10    5      6.69      0.00
  -10   11    5      0.84      0.00
   -9   11    5     -0.19      0.00
   -8   11    5     -0.21      0.00
   -7   11    5      2.05      0.00
   -6   11    5      1.02      0.00
   -5   11    5     -0.67      0.00
   -4   11    5      3.84      0.00
   -3   11    5     -1.48      0.00
   -2   11    5     -1.81      0.00
   -1   11    5      0.62      0.00
    0   11    5     -4.73      0.00
    1   11    5      0.42      0.00
    2   11    5      1.20      0.00
    3   11    5     -1.10      0.00
    4   11    5      0.80      0.00
    5   11    5      1.25      0.00
    6   11    5      1.64      0.00
    7   11    5      4.12      0.00
    8   11    5      2.70      0.00
    9   11    5     -0.41      0.00
   10   11    5      1.80      0.00
   11   11    5      1.49      0.00
   12   11    5     -0.02      0.00
   13   11    5      0.26      0.00
  -10   12    5      0.95      0.00
   -9   12    5      0.75      0.00
   -8   12    5     -0.92      0.00
   -7   12    5      0.78      0.00
   -6   12    5      2.20      0.00
   -5   12    5     -0.78      0.00
   -4   12    5      0.40      0.00
   -3   12    5      1.74      0.00
   -2   12    5     -2.39      0.00
   -1   12    5     -2.05      0.00
    0   12    5      1.43      0.00
    1   12    5     -4.18      0.00
    2   12    5     -1.71      0.00
    3   12    5      1.77      0.00
    4   12    5     -0.96      0.00
    5   12    5     -0.09      0.00
    6   12    5      2.32      0.00
    7   12    5      2.25      0.00
    8   12    5      1.55      0.00
    9   12    5      1.37      0.00
   10   12    5     -1.19      0.00
   11   12    5     -1.15      0.00
   12   12    5     -0.23      0.00
   13   12    5      2.59      0.00
   -9   13    5      0.40      0.00
   -8   13    5      0.37      0.00
   -7   13    5     -0.79      0.00
   -6   13    5      1.52      0.00
   -5   13    5      0.86      0.00
   -4   13    5     -1.50      0.00
   -3   13    5      0.79      0.00
   -2   13    5      0.32      0.00
   -1   13    5     -2.52      0.00
    0   13    5      0.01      0.00
    1   13    5     -0.52      0.00
    2   13    5     -3.46      0.00
    3   13    5     -2.93      0.00
    4   13    5      1.68      0.00
    5   13    5     -0.11      0.00
    6   13    5      0.35      0.00
    7   13    5      2.32      0.00
    8   13    5      1.91      0.00
    9   13    5      0.00      0.00
   10   13    5     -0.60      0.00
   11   13    5     -0.64      0.00
   12   13    5     -2.66      0.00
   -9   14    5      0.51      0.00
   -8   14    5     -0.24      0.00
   -7   14    5     -0.46      0.00
   -6   14    5     -0.13      0.00
   -5   14    5      1.99      0.00
   -4   14    5     -1.16      0.00
   -3   14    5     -1.38      0.00
   -2   14    5      0.43      0.00
   -1   14    5      0.24      0.00
    0   14    5     -2.03      0.00
    1   14    5      2.13      0.00
    2   14    5     -4.39      0.00
    3   14    5     -2.69      0.00
    4   14    5     -0.39      0.00
    5   14    5      0.49      0.00
    6   14    5     -0.42      0.00
    7   14    5      1.98      0.00
    8   14    5      1.77      0.00
    9   14    5      1.47      0.00
   10   14    5     -1.19      0.00
   11   14    5     -2.05      0.00
   12   14    5     -0.87      0.00
   -8   15    5      0.90      0.00
   -7   15    5     -0.49      0.00
   -6   15    5     -1.33      0.00
   -5   15    5      0.41      0.00
   -4   15    5      1.26      0.00
   -3   15    5     -2.50      0.00
   -2   15    5     -1.44      0.00
   -1   15    5      0.50      0.00
    0   15    5      0.77      0.00
    1   15    5     -2.18      0.00
    2   15    5      1.99      0.00
    3   15    5     -5.53      0.00
    4   15    5     -2.41      0.00
    5   15    5      1.94      0.00
    6   15    5     -0.48      0.00
    7   15    5     -0.58      0.00
    8   15    5      2.80      0.00
    9   15    5      0.64      0.00
   10   15    5      0.32      0.00
   11   15    5     -2.30      0.00
   12   15    5     -1.03      0.00
   -8   16    5     -0.75      0.00
   -7   16    5      0.78      0.00
   -6   16    5     -0.27      0.00
   -5   16    5     -1.59      0.00
   -4   16    5      0.34      0.00
   -3   16    5     -0.74      0.00
   -2   16    5     -2.80      0.00
   -1   16    5     -0.70      0.00
    0   16    5      0.86      0.00
    1   16    5      0.20      0.00
    2   16    5     -2.13      0.00
    3   16    5     -0.11      0.00
    4   16    5     -3.79      0.00
    5   16    5     -1.61      0.00
    6   16    5      0.70      0.00
    7   16    5      0.95      0.00
    8   16    5      0.46      0.00
    9   16    5      2.13      0.00
   10   16    5     -0.93      0.00
   11   16    5     -1.21      0.00
   -7   17    5     -0.15      0.00
   -6   17    5     -0.08      0.00
   -5   17    5     -0.13      0.00
   -4   17    5     -1.56      0.00
   -3   17    5     -0.16      0.00
   -2   17    5     -1.61      0.00
   -1   17    5     -2.14      0.00
    0   17    5      0.99      0.00
    1   17    5      0.19      0.00
    2   17    5     -0.96      0.00
    3   17    5     -0.96      0.00
    4   17    5     -1.62      0.00
    5   17    5     -2.61      0.00
    6   17    5      0.37      0.00
    7   17    5      1.84      0.00
    8   17    5      2.90      0.00
    9   17    5      1.06      0.00
   10   17    5      1.02      0.00
   11   17    5     -1.64      0.00
   -6   18    5      0.87      0.00
   -5   18    5     -0.81      0.00
   -4   18    5     -0.61      0.00
   -3   18    5     -0.99      0.00
   -2   18    5     -0.43      0.00
   -1   18    5     -0.81      0.00
    0   18    5     -0.73      0.00
    1   18    5      1.82      0.00
    2   18    5     -1.08      0.00
    3   18    5     -0.92      0.00
    4   18    5     -0.27      0.00
    5   18    5     -1.03      0.00
    6   18    5     -0.09      0.00
    7   18    5      1.56      0.00
    8   18    5      8.03      0.00
    9   18    5      2.27      0.00
   10   18    5      0.66      0.00
   -5   19    5     -0.03      0.00
   -4   19    5     -0.82      0.00
   -3   19    5     -1.41      0.00
   -2   19    5      0.75      0.00
   -1   19    5     -0.28      0.00
    0   19    5     -0.39      0.00
    1   19    5      0.17      0.00
    2   19    5      1.42      0.00
    3   19    5     -1.22      0.00
    4   19    5      0.03      0.00
    5   19    5     -1.00      0.00
    6   19    5      0.66      0.00
    7   19    5      6.13      0.00
    8   19    5      1.61      0.00
    9   19    5     10.37      0.00
   10   19    5      0.43      0.00
   -4   20    5     -1.73      0.00
   -3   20    5     -0.43      0.00
   -2   20    5     -1.54      0.00
   -1   20    5      1.69      0.00
    0   20    5     -0.14      0.00
    1   20    5     -0.55      0.00
    2   20    5     -0.14      0.00
    3   20    5      0.69      0.00
    4   20    5     -0.48      0.00
    5   20    5      0.45      0.00
    6   20    5     -0.78      0.00
    7   20    5      1.56      0.00
    8   20    5     10.08      0.00
    9   20    5      2.00      0.00
   -3   21    5     -1.03      0.00
   -2   21    5     -0.32      0.00
   -1   21    5     -0.81      0.00
    0   21    5      0.45      0.00
    1   21    5      0.07      0.00
    2   21    5     -0.35      0.00
    3   21    5     -0.61      0.00
    4   21    5      0.09      0.00
    5   21    5     -0.44      0.00
    6   21    5      0.15      0.00
    7   21    5      1.39      0.00
    8   21    5      1.41      0.00
   -2   22    5      1.09      0.00
   -1   22    5     -0.86      0.00
    0   22    5     -0.25      0.00
    1   22    5     -0.40      0.00
    2   22    5      0.55      0.00
    3   22    5     -0.43      0.00
    4   22    5     -0.75      0.00
    5   22    5      0.09      0.00
    6   22    5     -0.73      0.00
    1   23    5     -0.03      0.00
    2   23    5      0.36      0.00
    3   23    5      0.54      0.00
    4   23    5     -0.92      0.00
   -3  -22    6     -0.34      0.00
   -2  -22    6      0.79      0.00
   -1  -22    6      1.41      0.00
   -5  -21    6      0.02      0.00
   -4  -21    6     -0.51      0.00
   -3  -21    6      0.15      0.00
   -2  -21    6      1.28      0.00
   -1  -21    6      0.70      0.00
    1  -21    6     -0.59      0.00
   -6  -20    6      0.89      0.00
   -5  -20    6     -0.16      0.00
   -4  -20    6     -0.16      0.00
   -3  -20    6      0.47      0.00
   -2  -20    6      0.59      0.00
   -1  -20    6      2.26      0.00
    0  -20    6      0.71      0.00
    1  -20    6      0.24      0.00
    2  -20    6     -2.23      0.00
    3  -20    6     -0.62      0.00
   -7  -19    6      0.05      0.00
   -6  -19    6      0.43      0.00
   -5  -19    6      0.61      0.00
   -4  -19    6     -1.16      0.00
   -3  -19    6      0.37      0.00
   -2  -19    6      2.27      0.00
   -1  -19    6      0.83      0.00
    0  -19    6      1.28      0.00
    1  -19    6      0.31      0.00
    2  -19    6     -2.33      0.00
    3  -19    6     -1.64      0.00
    4  -19    6      0.19      0.00
   -8  -18    6      2.03      0.00
   -7  -18    6     -0.50      0.00
   -6  -18    6     -1.18      0.00
   -5  -18    6      0.23      0.00
   -4  -18    6      0.95      0.00
   -3  -18    6     -1.55      0.00
   -2  -18    6      1.80      0.00
   -1  -18    6      2.84      0.00
    0  -18    6      0.16      0.00
    1  -18    6     -0.26      0.00
    2  -18    6      0.06      0.00
    3  -18    6     -3.24      0.00
    4  -18    6     -0.22      0.00
    5  -18    6      2.55      0.00
   -9  -17    6      1.63      0.00
   -8  -17    6     -0.94      0.00
   -7  -17    6      1.20      0.00
   -6  -17    6     -2.26      0.00
   -5  -17    6     -1.07      0.00
   -4  -17    6      0.01      0.00
   -3  -17    6      1.31      0.00
   -2  -17    6     -0.75      0.00
   -1  -17    6      3.65      0.00
    0  -17    6      1.28      0.00
    1  -17    6     -1.74      0.00
    2  -17    6     -1.00      0.00
    3  -17    6      0.65      0.00
    4  -17    6     -2.02      0.00
    5  -17    6      0.83      0.00
    6  -17    6      2.64      0.00
  -10  -16    6      2.69      0.00
   -9  -16    6     -1.52      0.00
   -8  -16    6     -0.02      0.00
   -7  -16    6     -0.65      0.00
   -6  -16    6     -0.22      0.00
   -5  -16    6     -4.20      0.00
   -4  -16    6      0.91      0.00
   -3  -16    6      1.09      0.00
   -2  -16    6      0.83      0.00
   -1  -16    6     -0.03      0.00
    0  -16    6      4.37      0.00
    1  -16    6     -1.87      0.00
    2  -16    6     -2.82      0.00
    3  -16    6     -0.33      0.00
    4  -16    6      0.72      0.00
    5  -16    6     -0.39      0.00
    6  -16    6      2.88      0.00
    7  -16    6     -0.02      0.00
  -11  -15    6      0.45      0.00
  -10  -15    6     -1.41      0.00
   -9  -15    6      2.07      0.00
   -8  -15    6     -1.45      0.00
   -7  -15    6     -1.97      0.00
   -6  -15    6     -1.36      0.00
   -5  -15    6     -0.61      0.00
   -4  -15    6     -4.07      0.00
   -3  -15    6      3.34      0.00
   -2  -15    6      1.71      0.00
   -1  -15    6      0.17      0.00
    0  -15    6     -0.58      0.00
    1  -15    6      3.35      0.00
    2  -15    6     -5.06      0.00
    3  -15    6     -1.19      0.00
    4  -15    6      1.31      0.00
    5  -15    6     -0.30      0.00
    6  -15    6      0.18      0.00
    7  -15    6      5.49      0.00
    8  -15    6     -1.68      0.00
  -11  -14    6     -1.63      0.00
  -10  -14    6      1.61      0.00
   -9  -14    6     -1.70      0.00
   -8  -14    6     -0.52      0.00
   -7  -14    6     -1.61      0.00
   -6  -14    6     -2.33      0.00
   -5  -14    6     -2.50      0.00
   -4  -14    6      0.75      0.00
   -3  -14    6     -2.25      0.00
   -2  -14    6      5.48      0.00
   -1  -14    6     -0.26      0.00
    0  -14    6     -0.47      0.00
    1  -14    6     -1.44      0.00
    2  -14    6      1.72      0.00
    3  -14    6     -5.34      0.00
    4  -14    6      1.03      0.00
    5  -14    6      2.00      0.00
    6  -14    6     -0.74      0.00
    7  -14    6      0.30      0.00
    8  -14    6      5.49      0.00
  -12  -13    6     -1.22      0.00
  -11  -13    6      0.30      0.00
  -10  -13    6     -2.07      0.00
   -9  -13    6      0.88      0.00
   -8  -13    6     -2.07      0.00
   -7  -13    6     -2.61      0.00
   -6  -13    6     -2.27      0.00
   -5  -13    6     -1.21      0.00
   -4  -13    6     -2.04      0.00
   -3  -13    6      3.45      0.00
   -2  -13    6     -0.95      0.00
   -1  -13    6      6.27      0.00
    0  -13    6     -2.98      0.00
    1  -13    6     -1.58      0.00
    2  -13    6     -0.46      0.00
    3  -13    6      0.35      0.00
    4  -13    6     -2.12      0.00
    5  -13    6      0.74      0.00
    6  -13    6      1.10      0.00
    7  -13    6     -0.25      0.00
    8  -13    6      1.16      0.00
    9  -13    6      2.30      0.00
  -12  -12    6      0.44      0.00
  -11  -12    6     -0.90      0.00
  -10  -12    6      0.36      0.00
   -9  -12    6     -1.61      0.00
   -8  -12    6     -2.08      0.00
   -7  -12    6     -2.93      0.00
   -6  -12    6     -1.71      0.00
   -5  -12    6     -2.91      0.00
   -4  -12    6      1.36      0.00
   -3  -12    6     -0.06      0.00
   -2  -12    6      5.67      0.00
   -1  -12    6     -0.27      0.00
    0  -12    6      4.56      0.00
    1  -12    6     -3.98      0.00
    2  -12    6     -2.16      0.00
    3  -12    6      2.40      0.00
    4  -12    6     -0.70      0.00
    5  -12    6      1.01      0.00
    6  -12    6     -1.00      0.00
    7  -12    6      0.06      0.00
    8  -12    6      0.17      0.00
    9  -12    6      2.08      0.00
  -12  -11    6     -1.13      0.00
  -11  -11    6      2.15      0.00
  -10  -11    6     -0.84      0.00
   -9  -11    6     -0.82      0.00
   -8  -11    6     -0.86      0.00
   -7  -11    6     -4.30      0.00
   -6  -11    6     -4.27      0.00
   -5  -11    6      1.39      0.00
   -4  -11    6     -3.04      0.00
   -3  -11    6      5.32      0.00
   -2  -11    6      2.21      0.00
   -1  -11    6      5.15      0.00
    0  -11    6      0.24      0.00
    1  -11    6      1.56      0.00
    2  -11    6     -3.06      0.00
    3  -11    6     -1.08      0.00
    4  -11    6      4.57      0.00
    5  -11    6     -1.24      0.00
    6  -11    6      1.50      0.00
    7  -11    6     -0.98      0.00
    8  -11    6     -0.11      0.00
    9  -11    6      0.47      0.00
   10  -11    6      1.34      0.00
  -12  -10    6     -1.35      0.00
  -11  -10    6      0.52      0.00
  -10  -10    6      3.25      0.00
   -9  -10    6     -1.10      0.00
   -8  -10    6     -2.87      0.00
   -7  -10    6     -0.71      0.00
   -6  -10    6     -5.23      0.00
   -5  -10    6     -4.16      0.00
   -4  -10    6      5.80      0.00
   -3  -10    6     -2.64      0.00
   -2  -10    6      7.35      0.00
   -1  -10    6      4.42      0.00
    0  -10    6      1.87      0.00
    1  -10    6      0.18      0.00
    2  -10    6     -0.39      0.00
    3  -10    6     -0.95      0.00
    4  -10    6      0.75      0.00
    5  -10    6      4.46      0.00
    6  -10    6     -0.93      0.00
    7  -10    6      0.68      0.00
    8  -10    6      0.45      0.00
    9  -10    6      0.52      0.00
   10  -10    6      0.68      0.00
  -13   -9    6     -3.12      0.00
  -12   -9    6      1.18      0.00
  -11   -9    6     -1.40      0.00
  -10   -9    6      2.36      0.00
   -9   -9    6      2.03      0.00
   -8   -9    6     -1.70      0.00
   -7   -9    6     -2.95      0.00
   -6   -9    6     -2.14      0.00
   -5   -9    6     -4.73      0.00
   -4   -9    6     -1.93      0.00
   -3   -9    6     10.50      0.00
   -2   -9    6     -2.03      0.00
   -1   -9    6      5.17      0.00
    0   -9    6      5.39      0.00
    1   -9    6     -1.91      0.00
    2   -9    6      0.46      0.00
    3   -9    6     -0.24      0.00
    4   -9    6      0.94      0.00
    5   -9    6      2.01      0.00
    6   -9    6      2.72      0.00
    7   -9    6      0.29      0.00
    8   -9    6      0.36      0.00
    9   -9    6      0.67      0.00
   10   -9    6      0.93      0.00
   11   -9    6      0.48      0.00
  -13   -8    6     -0.02      0.00
  -12   -8    6     -2.39      0.00
  -11   -8    6      0.55      0.00
  -10   -8    6      0.39      0.00
   -9   -8    6      3.19      0.00
   -8   -8    6     -0.63      0.00
   -7   -8    6     -3.03      0.00
   -6   -8    6     -0.12      0.00
   -5   -8    6     -4.76      0.00
   -4   -8    6     -0.29      0.00
   -3   -8    6      2.18      0.00
   -2   -8    6      9.54      0.00
   -1   -8    6     -1.88      0.00
    0   -8    6      2.08      0.00
    1   -8    6      4.25      0.00
    2   -8    6     -4.02      0.00
    3   -8    6      2.18      0.00
    4   -8    6      1.53      0.00
    5   -8    6      1.29      0.00
    6   -8    6      2.46      0.00
    7   -8    6      0.94      0.00
    8   -8    6      0.90      0.00
    9   -8    6      0.41      0.00
   10   -8    6      0.06      0.00
   11   -8    6     -0.04      0.00
  -13   -7    6      0.16      0.00
  -12   -7    6      1.08      0.00
  -11   -7    6     -0.30      0.00
  -10   -7    6     -0.50      0.00
   -9   -7    6      1.03      0.00
   -8   -7    6      3.14      0.00
   -7   -7    6     -2.15      0.00
   -6   -7    6     -4.07      0.00
   -5   -7    6      3.79      0.00
   -4   -7    6     -6.09      0.00
   -3   -7    6      5.09      0.00
   -2   -7    6      8.16      0.00
   -1   -7    6     -0.89      0.00
    0   -7    6     -2.02      0.00
    1   -7    6      1.76      0.00
    2   -7    6      2.17      0.00
    3   -7    6     -3.33      0.00
    4   -7    6      4.43      0.00
    5   -7    6      2.90      0.00
    6   -7    6      0.44      0.00
    7   -7    6      2.42      0.00
    8   -7    6      0.56      0.00
    9   -7    6     -0.74      0.00
   10   -7    6     -1.22      0.00
   11   -7    6      0.38      0.00
  -12   -6    6      0.56      0.00
  -11   -6    6      0.98      0.00
  -10   -6    6      0.92      0.00
   -9   -6    6     -1.21      0.00
   -8   -6    6      1.55      0.00
   -7   -6    6      0.98      0.00
   -6   -6    6     -1.93      0.00
   -5   -6    6     -3.24      0.00
   -4   -6    6      7.65      0.00
   -3   -6    6     -3.91      0.00
   -2   -6    6      4.71      0.00
   -1   -6    6     10.82      0.00
    0   -6    6    -12.68      0.00
    1   -6    6     -1.18      0.00
    2   -6    6      3.83      0.00
    3   -6    6     -0.11      0.00
    4   -6    6     -0.36      0.00
    5   -6    6      5.77      0.00
    6   -6    6      2.04      0.00
    7   -6    6     -0.66      0.00
    8   -6    6      2.33      0.00
    9   -6    6     -0.11      0.00
   10   -6    6     -2.79      0.00
   11   -6    6     -5.27      0.00
   12   -6    6      0.63      0.00
  -13   -5    6      2.22      0.00
  -12   -5    6      0.05      0.00
  -11   -5    6      1.47      0.00
  -10   -5    6      0.33      0.00
   -9   -5    6      1.01      0.00
   -8   -5    6     -2.15      0.00
   -7   -5    6      3.06      0.00
   -6   -5    6     -2.46      0.00
   -5   -5    6     -0.60      0.00
   -4   -5    6      0.25      0.00
   -3   -5    6      8.73      0.00
   -2   -5    6      0.00      0.00
   -1   -5    6      0.65      0.00
    0   -5    6      4.40      0.00
    1   -5    6    -15.70      0.00
    2   -5    6      0.61      0.00
    3   -5    6      5.61      0.00
    4   -5    6     -2.24      0.00
    5   -5    6      2.50      0.00
    6   -5    6      5.07      0.00
    7   -5    6     -0.17      0.00
    8   -5    6     -1.02      0.00
    9   -5    6      1.94      0.00
   10   -5    6     -4.74      0.00
   11   -5    6     -2.59      0.00
   12   -5    6     -7.62      0.00
  -13   -4    6      1.69      0.00
  -12   -4    6      0.64      0.00
  -11   -4    6      0.28      0.00
  -10   -4    6      1.88      0.00
   -9   -4    6     -0.56      0.00
   -8   -4    6      0.65      0.00
   -7   -4    6     -3.12      0.00
   -6   -4    6      3.24      0.00
   -5   -4    6     -3.38      0.00
   -4   -4    6      2.03      0.00
   -3   -4    6      6.05      0.00
   -2   -4    6      3.67      0.00
   -1   -4    6      0.94      0.00
    0   -4    6     -1.21      0.00
    1   -4    6     -6.14      0.00
    2   -4    6    -10.79      0.00
    3   -4    6      1.84      0.00
    4   -4    6      4.36      0.00
    5   -4    6     -2.96      0.00
    6   -4    6      3.53      0.00
    7   -4    6      1.88      0.00
    8   -4    6     -1.63      0.00
    9   -4    6     -0.11      0.00
   10   -4    6      0.15      0.00
   11   -4    6    -10.54      0.00
   12   -4    6     -1.52      0.00
  -13   -3    6      0.55      0.00
  -12   -3    6      0.88      0.00
  -11   -3    6      0.35      0.00
  -10   -3    6      1.60      0.00
   -9   -3    6      1.65      0.00
   -8   -3    6     -2.35      0.00
   -7   -3    6      0.26      0.00
   -6   -3    6     -3.62      0.00
   -5   -3    6      3.61      0.00
   -4   -3    6     -1.21      0.00
   -3   -3    6      4.01      0.00
   -2   -3    6      9.94      0.00
   -1   -3    6     -3.53      0.00
    0   -3    6     -2.88      0.00
    1   -3    6     -0.99      0.00
    2   -3    6    -12.74      0.00
    3   -3    6     -4.32      0.00
    4   -3    6      1.70      0.00
    5   -3    6      0.32      0.00
    6   -3    6     -2.87      0.00
    7   -3    6      3.26      0.00
    8   -3    6     -1.67      0.00
    9   -3    6     -1.37      0.00
[truncated: 482,509 more chars]
